# Supplementary material for: 1-(4-Meth­oxy­phen­yl)-4-(3-nitro­phen­yl)-3-phen­oxy­azetidin-2-one
Source: Acta Crystallogr Sect E Struct Rep Online. 2011 Jan 29;67(Pt 2):o537–8. doi: 10.1107/S1600536811003382 (PMC3051763; doi:10.1107/S1600536811003382)
Supplement: Supplementary file 2 [file e-67-0o537-Isup2.hkl]

# 
# h,k,l, Fc-squared, Fo-squared, sigma(Fo-squared) and status flag 
# 
data_I
_shelx_title ' HB-23 in P -1' 
_shelx_refln_list_code          4 
_shelx_F_calc_maximum      137.11 
_exptl_crystal_F_000       408.00 
_reflns_d_resolution_high  0.7992 
 
loop_ 
 _symmetry_equiv_pos_as_xyz 
 'x, y, z' 
 '-x, -y, -z' 
 
_cell_length_a     7.7934 
_cell_length_b    11.2813 
_cell_length_c    11.8818 
_cell_angle_alpha  77.771 
_cell_angle_beta   80.948 
_cell_angle_gamma  71.052 
 
_shelx_F_squared_multiplier     1.000 
 
loop_ 
 _refln_index_h 
 _refln_index_k 
 _refln_index_l 
 _refln_F_squared_calc 
 _refln_F_squared_meas 
 _refln_F_squared_sigma 
 _refln_observed_status 
   1   0   0     3417.94     3343.45     78.39 o 
   2   0   0      240.31      209.95      8.43 o 
   3   0   0      980.37     1034.49     25.41 o 
   4   0   0       32.78       39.17      4.02 o 
   5   0   0        2.49        5.92      1.94 o 
   6   0   0       18.34       10.69      8.53 o 
   7   0   0        0.94        1.73      3.00 o 
   8   0   0        0.10        0.74      2.78 o 
   9   0   0        0.94        0.65      3.62 o 
  -8   1   0        1.32       -0.54      2.62 o 
  -7   1   0       17.23       10.62      2.95 o 
  -6   1   0        2.96        0.25      2.02 o 
  -5   1   0      219.74      233.28     10.63 o 
  -4   1   0       20.18       19.21      4.90 o 
  -3   1   0        4.97        4.55      1.02 o 
  -2   1   0      544.95      550.44     14.38 o 
  -1   1   0     3678.07     3401.43     79.10 o 
   1   1   0      543.03      511.39     18.09 o 
   2   1   0      110.91       94.29      9.33 o 
   3   1   0      775.09      779.22     26.37 o 
   4   1   0        0.00        0.25      3.23 o 
   5   1   0        5.84       -0.97      1.92 o 
   6   1   0        2.66        0.43      3.25 o 
   7   1   0        7.82        5.66      5.06 o 
   8   1   0        1.06        0.88      5.08 o 
   9   1   0        0.07       -2.01      6.49 o 
  -8   2   0        0.14        1.78      3.72 o 
  -7   2   0       10.77        8.63      4.30 o 
  -6   2   0       16.86        8.82      3.86 o 
  -5   2   0        0.00       -2.58      1.29 o 
  -4   2   0        3.13        2.73      3.09 o 
  -3   2   0      491.89      492.37     16.24 o 
  -2   2   0       11.55       12.75      1.18 o 
  -1   2   0       11.79       15.52      2.16 o 
   0   2   0      601.60      574.02     13.51 o 
   1   2   0       97.32      106.73      6.38 o 
   2   2   0      947.27      936.74     23.26 o 
   3   2   0        0.22        0.50      0.72 o 
   4   2   0     1122.89     1238.34     59.38 o 
   5   2   0       68.17       76.67      8.76 o 
   6   2   0      161.68      172.72     14.19 o 
   7   2   0       26.63       31.78      5.10 o 
   8   2   0        0.00       -0.94      3.10 o 
   9   2   0        0.93        5.89      4.91 o 
  -8   3   0        0.49        4.06      4.99 o 
  -7   3   0        1.42       -0.46      1.81 o 
  -6   3   0       29.86       33.50      8.39 o 
  -5   3   0        0.56        1.98      1.83 o 
  -4   3   0       70.58       73.04      3.56 o 
  -3   3   0       11.74       12.32      2.02 o 
  -2   3   0        3.79        5.94      1.72 o 
  -1   3   0     4726.69     4885.61    114.45 o 
   0   3   0     6895.92     6852.39    161.34 o 
   1   3   0      609.29      598.45     15.21 o 
   2   3   0       43.47       42.07      3.36 o 
   3   3   0     1074.22     1116.49     33.64 o 
   4   3   0       67.06       58.99      4.19 o 
   5   3   0       58.68       62.47      6.49 o 
   6   3   0        2.19        3.78      2.88 o 
   7   3   0       32.04       37.10      5.58 o 
   8   3   0        2.60        4.23      4.11 o 
   9   3   0        0.30       -0.51      2.94 o 
  -7   4   0        0.23        5.46      3.25 o 
  -6   4   0       47.55       46.79      7.00 o 
  -5   4   0        0.17       -0.92      1.72 o 
  -4   4   0        0.57        0.29      1.54 o 
  -3   4   0        0.09       -0.38      1.22 o 
  -2   4   0        5.98        8.02      1.36 o 
  -1   4   0       57.88       65.86      5.22 o 
   0   4   0     2057.41     2042.19     47.87 o 
   1   4   0      696.61      708.92     17.32 o 
   2   4   0       58.24       48.60      3.85 o 
   3   4   0       44.47       55.09      3.92 o 
   4   4   0      492.75      539.36     19.13 o 
   5   4   0       36.93       38.58      6.10 o 
   6   4   0       98.81       98.33     10.90 o 
   7   4   0       11.33       10.56      4.84 o 
   8   4   0        2.25        2.03      3.74 o 
   9   4   0        0.27       -3.21      3.99 o 
  -7   5   0        0.26        1.01      2.05 o 
  -6   5   0        3.69        4.38      2.50 o 
  -5   5   0        0.05       -1.11      2.05 o 
  -4   5   0        3.46        6.58      1.62 o 
  -3   5   0       30.99       32.78      5.16 o 
  -2   5   0        1.12        2.53      1.29 o 
  -1   5   0      804.99      798.13     26.61 o 
   0   5   0       96.79       84.35      5.36 o 
   1   5   0      702.72      734.56     24.88 o 
   2   5   0      219.46      226.36     13.99 o 
   3   5   0      337.74      352.90     11.94 o 
   4   5   0       33.39       42.15      4.63 o 
   5   5   0       13.84       16.17      3.35 o 
   6   5   0        5.41        2.35      1.41 o 
   7   5   0        1.49        2.84      4.08 o 
   8   5   0        1.91       -0.97      2.80 o 
   9   5   0        0.45        5.55     30.29 o 
  -6   6   0        0.01        2.48      3.21 o 
  -5   6   0        3.95        1.96      2.49 o 
  -4   6   0        0.09       -3.62      1.81 o 
  -3   6   0        0.09        1.75      3.26 o 
  -2   6   0       19.49       24.24      4.29 o 
  -1   6   0      160.98      167.28      7.76 o 
   0   6   0      240.37      241.32     10.62 o 
   1   6   0        4.68       11.11      1.81 o 
   2   6   0        1.35        1.96      1.61 o 
   3   6   0      641.94      728.00     28.51 o 
   4   6   0      117.13      119.37      5.29 o 
   5   6   0       23.31       24.86      5.57 o 
   6   6   0        1.17       -0.37      2.38 o 
   7   6   0       13.29       18.26      3.53 o 
   8   6   0        0.24        3.17      7.30 o 
   9   6   0        0.27        3.83      3.73 o 
  -6   7   0        5.24       -0.82      3.35 o 
  -5   7   0        8.92        5.05      2.59 o 
  -4   7   0        1.88        1.94      1.65 o 
  -3   7   0       71.88       71.86      7.86 o 
  -2   7   0       48.51       52.13      3.93 o 
  -1   7   0      189.50      194.74     18.77 o 
   0   7   0        3.26       -2.12      3.62 o 
   1   7   0      155.77      156.46      6.63 o 
   2   7   0       10.34        5.35      2.18 o 
   3   7   0      167.75      159.39      6.58 o 
   4   7   0      157.83      161.93     11.06 o 
   5   7   0       41.16       47.05      4.28 o 
   6   7   0      149.65      156.45     15.96 o 
   7   7   0        8.81       10.55      3.10 o 
   8   7   0        3.23       -6.81      3.66 o 
   9   7   0       10.79       16.69      6.15 o 
  -5   8   0        0.03       -1.50      3.02 o 
  -4   8   0        9.79        8.34      5.40 o 
  -3   8   0        2.04       -1.29      1.77 o 
  -2   8   0        8.87       12.22      3.77 o 
  -1   8   0       39.98       47.72      5.18 o 
   0   8   0       38.27       36.80      5.93 o 
   1   8   0       19.78       30.75      4.57 o 
   2   8   0       34.49       37.04      5.60 o 
   3   8   0        7.03        7.46      2.91 o 
   4   8   0        0.84       -0.02      3.18 o 
   5   8   0       43.84       41.42      4.43 o 
   6   8   0        0.52        1.61      1.88 o 
   7   8   0        0.11        2.82      2.62 o 
   8   8   0        7.99        6.70      4.91 o 
   9   8   0        9.86       16.23      8.07 o 
  -5   9   0        0.75       -0.18     10.81 o 
  -4   9   0        8.92        7.40      3.46 o 
  -3   9   0        5.98        8.12      6.48 o 
  -2   9   0        7.12        8.14      3.00 o 
  -1   9   0        0.01        3.84      2.47 o 
   0   9   0       70.72       72.31      6.76 o 
   1   9   0        0.78        2.48      1.60 o 
   2   9   0       12.48       14.81      3.73 o 
   3   9   0        5.97        4.19      4.29 o 
   4   9   0        0.20        0.49      5.12 o 
   5   9   0        6.70        4.55      2.19 o 
   6   9   0       19.07       23.09      4.61 o 
   7   9   0        5.56        2.05      2.51 o 
   8   9   0        2.05        7.95      4.61 o 
  -4  10   0        3.35        6.19      7.72 o 
  -3  10   0        1.21        4.12      2.06 o 
  -2  10   0        1.36       -2.08      2.57 o 
  -1  10   0        0.40       -4.58      4.17 o 
   0  10   0        0.05        3.25      2.90 o 
   1  10   0        9.95        9.92      2.90 o 
   2  10   0        4.11        1.30      2.87 o 
   3  10   0       74.60       67.72      6.17 o 
   4  10   0       21.93       28.56      4.50 o 
   5  10   0        7.51       12.72      3.26 o 
   6  10   0        0.43        5.21      3.20 o 
   7  10   0        0.10       -0.21      2.52 o 
   8  10   0        0.07        3.68      4.44 o 
  -3  11   0        0.23       -6.18      3.36 o 
  -2  11   0        4.74        3.46      3.40 o 
  -1  11   0        0.46        1.87      2.15 o 
   0  11   0        1.89        4.44      3.52 o 
   1  11   0        2.52        3.74      2.48 o 
   2  11   0       96.85       87.47     12.44 o 
   3  11   0      117.93      125.89     21.02 o 
   4  11   0        7.07        7.17      3.98 o 
   5  11   0        3.18        1.89      1.93 o 
   6  11   0        0.74       -2.06      2.72 o 
   7  11   0        2.21        2.24      2.77 o 
  -2  12   0        0.56       10.74      7.40 o 
  -1  12   0        2.12       -3.33      2.93 o 
   0  12   0        0.62       -5.78      3.15 o 
   1  12   0        0.07        0.37      3.13 o 
   2  12   0        0.20       -0.79      4.36 o 
   3  12   0        6.80        7.81      4.08 o 
   4  12   0        1.42        3.79      3.26 o 
   5  12   0        3.52        7.50      2.77 o 
   6  12   0        0.27        4.85      3.49 o 
   7  12   0        7.20        9.52      3.78 o 
   0  13   0        0.11       -3.37      3.38 o 
   1  13   0        0.46       -2.95      3.02 o 
   2  13   0        0.63       -2.87      3.28 o 
   3  13   0        1.68       -1.61      3.92 o 
   4  13   0        0.36       -1.26      3.40 o 
   5  13   0        0.00        0.18      3.41 o 
  -5 -13   1        0.02       -2.75      2.21 o 
  -4 -13   1        0.28        1.36      3.14 o 
  -3 -13   1        0.02       -1.72      4.10 o 
  -2 -13   1        1.19       -4.43      5.29 o 
  -1 -13   1        0.01       -5.27      2.64 o 
  -6 -12   1        1.09        2.55      2.85 o 
  -5 -12   1        0.04        1.82      5.13 o 
  -4 -12   1        0.89        6.36      3.48 o 
  -3 -12   1        1.42       -0.31      2.83 o 
  -2 -12   1       14.30       12.23      4.13 o 
  -1 -12   1        3.03       -1.50      4.16 o 
   0 -12   1        0.10        5.97      2.87 o 
   1 -12   1        0.44       -1.87      5.43 o 
  -7 -11   1        2.72        3.54      3.71 o 
  -6 -11   1        1.77        1.89      4.09 o 
  -5 -11   1        0.13        3.85      2.34 o 
  -4 -11   1        3.96       -0.04      3.56 o 
  -3 -11   1        4.08        0.58      2.93 o 
  -2 -11   1       25.36       28.62      6.29 o 
  -1 -11   1        2.08       11.17      3.20 o 
   0 -11   1        3.45        7.30      3.62 o 
   1 -11   1        0.32        0.97      2.99 o 
   2 -11   1        3.04        1.54      5.72 o 
   3 -11   1        3.69        7.32      4.62 o 
  -8 -10   1        1.23       -3.23      4.88 o 
  -7 -10   1        0.00        0.31      3.43 o 
  -6 -10   1        4.89        7.88      4.57 o 
  -5 -10   1        6.83       13.87      8.23 o 
  -4 -10   1       44.82       41.31      3.33 o 
  -3 -10   1      171.23      153.37     13.15 o 
  -2 -10   1      117.35      100.01      9.89 o 
  -1 -10   1        6.49        7.34      3.04 o 
   0 -10   1       16.52       23.81      4.30 o 
   1 -10   1        8.36        7.36      3.35 o 
   2 -10   1        0.83        0.86      3.31 o 
   3 -10   1        2.28        0.51      4.61 o 
   4 -10   1        2.48        6.35      4.99 o 
  -8  -9   1        3.81        1.84      6.17 o 
  -7  -9   1       10.89        9.23      3.54 o 
  -6  -9   1        0.59        2.30      3.27 o 
  -5  -9   1        6.71        8.83      3.19 o 
  -4  -9   1        1.33        1.71      3.49 o 
  -3  -9   1      126.93      127.97     11.68 o 
  -2  -9   1        1.99        3.93      2.98 o 
  -1  -9   1       42.18       45.78      4.45 o 
   0  -9   1       22.50       22.36      4.44 o 
   1  -9   1       14.36        4.43      3.88 o 
   2  -9   1       12.56        8.22      3.75 o 
   3  -9   1       10.78       14.20      3.35 o 
   4  -9   1        3.69       -1.29      1.57 o 
  -8  -8   1        0.00        0.92      2.84 o 
  -7  -8   1        4.86        4.90      3.00 o 
  -6  -8   1       43.06       43.71      5.18 o 
  -5  -8   1      128.40      143.60     15.24 o 
  -4  -8   1        0.26       -2.04      2.07 o 
  -3  -8   1       67.35       67.84      5.66 o 
  -2  -8   1        3.52        3.97      2.71 o 
  -1  -8   1       28.81       34.55      5.06 o 
   0  -8   1        1.06        0.13      3.56 o 
   1  -8   1      100.88       97.89      9.84 o 
   2  -8   1       39.18       37.92      4.88 o 
   3  -8   1        0.55        1.20      2.18 o 
   4  -8   1       19.46       23.12      4.88 o 
   5  -8   1        0.65       -1.02      2.96 o 
  -9  -7   1        0.37        7.28      4.66 o 
  -8  -7   1        0.03        1.16      5.59 o 
  -7  -7   1        0.06        0.43      2.44 o 
  -6  -7   1        0.53       -3.35      1.67 o 
  -5  -7   1       53.98       52.95      4.16 o 
  -4  -7   1      314.32      337.54     27.87 o 
  -3  -7   1      297.56      312.18     12.08 o 
  -2  -7   1      118.56      119.13      6.19 o 
  -1  -7   1       15.67       21.39      3.80 o 
   0  -7   1        0.98       -0.72      2.39 o 
   1  -7   1       11.47        5.37      3.03 o 
   2  -7   1       22.28       21.67      4.88 o 
   3  -7   1       43.15       42.61      4.50 o 
   4  -7   1        2.00        2.73      2.81 o 
   5  -7   1        2.91        1.55      1.98 o 
   6  -7   1        0.10        0.24      3.80 o 
  -9  -6   1        0.99       -3.62      4.08 o 
  -8  -6   1        5.22       12.59      4.68 o 
  -7  -6   1       23.03       28.34      3.27 o 
  -6  -6   1       14.73       18.58      5.04 o 
  -5  -6   1      172.85      179.36     12.80 o 
  -4  -6   1       25.54       27.76      4.98 o 
  -3  -6   1      235.17      232.74      9.69 o 
  -2  -6   1        0.06       -2.40      1.77 o 
  -1  -6   1       86.05       95.77      7.05 o 
   0  -6   1      554.45      603.20     23.75 o 
   1  -6   1        9.38        7.20      2.10 o 
   2  -6   1       46.21       54.30      4.44 o 
   3  -6   1        0.26        3.62      2.03 o 
   4  -6   1        1.04        2.82      2.21 o 
   5  -6   1        0.44        3.57      3.11 o 
   6  -6   1        5.30        0.32      1.78 o 
  -9  -5   1        0.76        4.55      3.38 o 
  -8  -5   1        0.08        3.83      3.36 o 
  -7  -5   1       50.99       44.28      6.92 o 
  -6  -5   1       32.40       34.08      6.69 o 
  -5  -5   1      125.78      129.03      9.27 o 
  -4  -5   1        1.37        2.49      1.91 o 
  -3  -5   1       47.39       43.57      3.18 o 
  -2  -5   1      812.53      846.95     28.67 o 
  -1  -5   1       56.39       49.47      3.31 o 
   0  -5   1      713.71      723.90     23.97 o 
   1  -5   1      208.47      215.80     14.70 o 
   2  -5   1       20.31       18.06      4.63 o 
   3  -5   1       69.34       62.57      4.66 o 
   4  -5   1        0.57        3.14      2.36 o 
   5  -5   1        3.67        2.68      2.14 o 
   6  -5   1       31.12       28.47      5.97 o 
   7  -5   1        0.58        2.99      5.46 o 
  -9  -4   1        6.02        1.37      3.60 o 
  -8  -4   1       11.79        4.73      4.58 o 
  -7  -4   1       26.79       35.50      5.71 o 
  -6  -4   1        3.78        3.10      5.85 o 
  -5  -4   1       26.62       26.85      4.32 o 
  -4  -4   1       95.23      108.27      5.85 o 
  -3  -4   1      896.50      975.73     33.57 o 
  -2  -4   1      144.72      135.32      5.18 o 
  -1  -4   1       59.90       52.54      4.28 o 
   0  -4   1        0.24       -1.36      1.14 o 
   1  -4   1       17.27       18.48      2.79 o 
   2  -4   1       41.14       43.13      2.87 o 
   3  -4   1        0.02        0.42      1.87 o 
   4  -4   1        0.13       -0.76      1.29 o 
   5  -4   1        1.73        1.40      2.48 o 
   6  -4   1       15.83       15.78      3.39 o 
   7  -4   1        4.91        3.86      3.38 o 
  -9  -3   1        7.14        5.42      3.67 o 
  -8  -3   1       19.17       21.83      7.26 o 
  -7  -3   1        6.18       14.43      4.82 o 
  -5  -3   1      361.86      371.00     14.37 o 
  -4  -3   1       50.31       55.19      3.76 o 
  -3  -3   1     2514.82     2572.32     64.60 o 
  -2  -3   1       38.58       39.94      3.93 o 
  -1  -3   1      558.39      564.49     15.73 o 
   0  -3   1     1171.14     1111.59     26.24 o 
   1  -3   1       85.13       82.51      7.54 o 
   2  -3   1      123.38      129.49      8.13 o 
   3  -3   1      517.48      565.45     22.21 o 
   4  -3   1        0.39       -0.41      1.28 o 
   5  -3   1        0.15       -0.55      1.55 o 
   6  -3   1       52.80       44.68      4.83 o 
   7  -3   1       94.03       63.89     13.08 o 
   8  -3   1        0.02        0.57      3.30 o 
  -9  -2   1        1.60        4.47      3.52 o 
  -8  -2   1        7.82        1.88      3.76 o 
  -7  -2   1        1.70        6.92      3.03 o 
  -6  -2   1       49.51       48.21      4.60 o 
  -5  -2   1        0.89        1.06      1.09 o 
  -4  -2   1      313.35      358.92     12.04 o 
  -3  -2   1        5.72       13.09      1.39 o 
  -2  -2   1     1409.28     1268.34     31.07 o 
  -1  -2   1      326.57      292.91     12.99 o 
   0  -2   1       27.29       28.10      2.25 o 
   1  -2   1     2901.48     2777.40     64.64 o 
   2  -2   1        1.89        0.04      1.04 o 
   3  -2   1       13.16        9.69      2.32 o 
   4  -2   1        0.20        0.14      1.41 o 
   5  -2   1       21.48       23.52      4.91 o 
   6  -2   1      248.53      242.94     32.58 o 
   7  -2   1       52.19       35.68     11.26 o 
   8  -2   1        0.00        2.58      3.93 o 
  -9  -1   1        4.10       15.87      6.18 o 
  -8  -1   1        2.12        0.01      4.17 o 
  -7  -1   1       18.78       34.56      4.67 o 
  -6  -1   1       40.85       47.79      5.54 o 
  -5  -1   1       26.28       30.03      4.75 o 
  -4  -1   1     1142.52     1264.14     43.09 o 
  -3  -1   1      472.27      462.93     16.91 o 
  -2  -1   1       38.77       31.00      2.61 o 
  -1  -1   1      317.17      275.40     10.20 o 
   0  -1   1      675.54      619.50     15.02 o 
   1  -1   1      203.36      189.78      6.91 o 
   2  -1   1      331.78      291.96     10.40 o 
   3  -1   1      176.71      192.80      7.30 o 
   4  -1   1      177.21      178.31      7.43 o 
   5  -1   1       87.02       80.72      6.70 o 
   6  -1   1      120.94      147.77     14.84 o 
   7  -1   1        5.46        3.09      4.37 o 
   8  -1   1        0.91       -0.98      3.49 o 
  -9   0   1        4.40       13.14      7.27 o 
  -8   0   1        1.28        0.73      2.45 o 
  -7   0   1       67.18       85.22      9.06 o 
  -6   0   1       17.00       17.06      4.29 o 
  -5   0   1       67.62       64.14      3.98 o 
  -4   0   1      105.76       99.24      6.61 o 
  -3   0   1      350.78      329.87     11.90 o 
  -2   0   1      160.32      155.46      6.13 o 
  -1   0   1     1040.86     1002.41     23.89 o 
   1   0   1     3174.00     3063.48     72.12 o 
   2   0   1      688.26      664.29     15.84 o 
   3   0   1      562.96      570.69     16.14 o 
   4   0   1        0.01        1.26      0.97 o 
   5   0   1       28.59       26.47      4.60 o 
   6   0   1        0.85        3.47      2.55 o 
   7   0   1       39.50       53.90      8.10 o 
   8   0   1        1.30        5.99      4.32 o 
   9   0   1        0.46        1.09      5.97 o 
  -8   1   1        0.68       -3.50      3.50 o 
  -7   1   1        8.79        4.83      5.41 o 
  -6   1   1       55.04       54.40      5.28 o 
  -5   1   1        4.94        7.66      2.39 o 
  -4   1   1       51.94       60.49      5.61 o 
  -3   1   1      289.97      288.80     11.45 o 
  -2   1   1      338.90      291.73     11.28 o 
  -1   1   1     3284.37     3105.27     74.23 o 
   0   1   1      136.53      130.14      4.63 o 
   1   1   1      535.98      486.93     17.38 o 
   2   1   1      530.93      518.30     25.96 o 
   3   1   1       20.07       18.52      2.06 o 
   4   1   1       80.81       73.86      5.81 o 
   5   1   1      176.14      185.82      8.76 o 
   6   1   1        0.86        1.06      3.99 o 
   7   1   1      118.33      128.66     13.37 o 
   8   1   1       10.15       24.15      6.33 o 
   9   1   1        1.54       -3.15      3.20 o 
  -8   2   1        0.47       -4.76      3.95 o 
  -7   2   1       22.95       20.93      4.91 o 
  -6   2   1        0.74       -1.49      1.50 o 
  -5   2   1      136.04      122.84      8.61 o 
  -4   2   1      187.86      190.83      9.92 o 
  -3   2   1       27.00       14.09      6.70 o 
  -2   2   1      469.96      465.21     16.39 o 
  -1   2   1     3065.08     2943.24     68.96 o 
   0   2   1       96.79       91.01      7.01 o 
   1   2   1     1733.98     1655.97     40.01 o 
   2   2   1      176.62      159.01      5.80 o 
   3   2   1      655.57      646.45     15.70 o 
   4   2   1      354.53      392.69     17.07 o 
   5   2   1      101.01      125.14     11.42 o 
   6   2   1      154.03      154.13     12.71 o 
   7   2   1        4.27       11.74      4.12 o 
   8   2   1        6.97        8.38      3.61 o 
   9   2   1        0.44        3.87      4.55 o 
  -8   3   1        0.20        0.25      6.47 o 
  -7   3   1        4.31        3.86      1.27 o 
  -6   3   1        4.11        3.11      2.66 o 
  -5   3   1       30.04       35.64      4.74 o 
  -4   3   1       45.01       60.61      5.89 o 
  -3   3   1       57.23       58.51      5.41 o 
  -2   3   1     1011.57     1081.53     35.66 o 
  -1   3   1      311.32      319.62     11.62 o 
   0   3   1     8923.74     9059.54    216.44 o 
   1   3   1      401.06      374.83     13.47 o 
   2   3   1      660.98      643.67     15.80 o 
   3   3   1      167.20      180.87      6.65 o 
   4   3   1      120.85      130.42      9.50 o 
   5   3   1        2.46        2.49      2.83 o 
   6   3   1       43.80       49.62      6.17 o 
   7   3   1       42.06       48.06      5.52 o 
   8   3   1        4.48       -0.45      2.36 o 
   9   3   1        0.16       -3.76      3.56 o 
  -7   4   1        8.70       11.24      3.31 o 
  -6   4   1        1.73        0.90      2.80 o 
  -5   4   1        7.88        3.49      1.68 o 
  -4   4   1      148.63      151.72     12.76 o 
  -3   4   1       47.81       56.83      5.35 o 
  -2   4   1      404.55      458.20     16.74 o 
  -1   4   1      370.08      372.37     13.24 o 
   0   4   1     1661.96     1661.62     39.12 o 
   1   4   1       55.27       48.18      3.78 o 
   2   4   1      177.62      202.98      7.35 o 
   3   4   1      790.03      857.37     28.48 o 
   4   4   1        1.03        2.70      0.68 o 
   5   4   1       29.09       31.63      6.39 o 
   6   4   1      218.76      215.67     16.43 o 
   7   4   1        5.11        6.98      2.99 o 
   8   4   1       18.66        9.98      4.35 o 
   9   4   1        0.46        6.16      3.61 o 
  -7   5   1        0.01        1.39      3.57 o 
  -6   5   1        1.69        5.61      3.03 o 
  -5   5   1       29.09       39.17      4.49 o 
  -4   5   1        5.07        4.88      2.48 o 
  -3   5   1        0.62        0.61      3.13 o 
  -2   5   1       43.67       48.18      4.45 o 
  -1   5   1      999.31      992.30     33.00 o 
   0   5   1        0.41       -1.55      1.29 o 
   1   5   1      983.24      982.98     23.53 o 
   2   5   1      203.20      212.34     13.13 o 
   3   5   1      426.30      457.99     15.32 o 
   4   5   1       86.24       83.32      7.75 o 
   5   5   1      122.69      118.33      6.12 o 
   6   5   1        4.92        5.99      2.55 o 
   7   5   1        7.93       10.15      4.30 o 
   8   5   1       28.71       42.22     11.49 o 
   9   5   1        6.36        7.07      7.50 o 
  -6   6   1        0.42       -1.95      2.21 o 
  -5   6   1        0.02       -1.26      2.50 o 
  -4   6   1       11.13        4.66      3.91 o 
  -3   6   1       33.08       26.82      5.69 o 
  -2   6   1        1.86        2.26      2.21 o 
  -1   6   1      131.39      118.94      5.13 o 
   0   6   1      488.85      480.27     15.92 o 
   1   6   1      120.72      112.97      7.89 o 
   2   6   1        3.63        1.32      1.93 o 
   3   6   1      107.68      106.25      7.16 o 
   4   6   1       74.76       80.82      7.59 o 
   5   6   1        0.04        2.04      1.41 o 
   6   6   1        1.02        3.26      2.02 o 
   7   6   1       41.72       38.62      7.40 o 
   8   6   1        5.72        7.03      3.33 o 
   9   6   1       10.08       11.08      4.67 o 
  -6   7   1        1.83        2.94      2.72 o 
  -5   7   1        1.86        1.99      2.24 o 
  -4   7   1       11.94       10.67      3.31 o 
  -3   7   1       11.99       13.53      3.83 o 
  -2   7   1        0.44        0.83      1.73 o 
  -1   7   1        4.97        3.41      2.24 o 
   0   7   1      401.34      425.17     16.33 o 
   1   7   1        3.71       -0.99      1.71 o 
   2   7   1      104.13      106.05      6.01 o 
   3   7   1       36.63       31.82      6.21 o 
   4   7   1       85.15       82.68      6.24 o 
   5   7   1      265.09      276.55     15.97 o 
   6   7   1      156.65      154.64     15.91 o 
   7   7   1        2.74        4.68      2.03 o 
   8   7   1        3.84        4.37      3.58 o 
   9   7   1        5.96       14.30      5.41 o 
  -5   8   1        0.82        5.57      4.13 o 
  -4   8   1       19.43       20.56      4.91 o 
  -3   8   1       61.89       63.05      5.67 o 
  -2   8   1       20.35       16.68      5.08 o 
  -1   8   1      616.50      649.49     47.10 o 
   0   8   1      598.97      568.70     64.61 o 
   1   8   1       63.90       66.47      6.08 o 
   2   8   1       32.39       38.32      6.82 o 
   3   8   1       62.36       64.74      4.69 o 
   4   8   1      108.80      113.12      6.67 o 
   5   8   1       57.39       56.14      5.81 o 
   6   8   1        8.65       11.91      4.05 o 
   7   8   1       19.14       20.17      4.61 o 
   8   8   1        9.26       16.63      6.02 o 
   9   8   1       10.96       25.70      9.09 o 
  -5   9   1        0.40        3.08      5.34 o 
  -4   9   1        0.00       -1.43      3.15 o 
  -3   9   1        1.92        4.30      3.93 o 
  -2   9   1        5.01        2.77      2.94 o 
  -1   9   1      174.39      149.42     13.46 o 
   0   9   1        4.43        5.51      3.39 o 
   1   9   1       14.75       14.48      4.29 o 
   2   9   1       14.24        9.36      3.44 o 
   3   9   1       30.78       45.80      6.31 o 
   4   9   1        0.35       -4.62      2.31 o 
   5   9   1       21.55       30.23      4.22 o 
   6   9   1        0.16        0.25      1.78 o 
   7   9   1        0.11       -3.89      1.95 o 
   8   9   1        3.63        5.01      4.95 o 
  -4  10   1        0.86        5.63      5.47 o 
  -3  10   1        0.17       -5.52      3.68 o 
  -2  10   1        4.78       -1.51      2.52 o 
  -1  10   1        7.73        8.04      3.90 o 
   0  10   1       67.66       64.02      5.80 o 
   1  10   1       18.61       19.54      4.30 o 
   2  10   1        3.26       -2.69      3.05 o 
   3  10   1      184.00      167.60     31.09 o 
   4  10   1       52.53       52.38      5.88 o 
   5  10   1       37.82       47.48      3.52 o 
   6  10   1        7.10        4.73      5.62 o 
   7  10   1        0.34        3.33      2.46 o 
   8  10   1        0.58        2.92      5.20 o 
  -3  11   1        0.25       -1.84      3.15 o 
  -2  11   1        5.32        6.49      2.31 o 
  -1  11   1        0.43        2.31      6.45 o 
   0  11   1        8.68        6.12      3.11 o 
   1  11   1        3.45        7.47      3.79 o 
   2  11   1        2.00       -2.39      2.79 o 
   3  11   1        6.48        3.80      4.42 o 
   4  11   1        1.47        3.86      2.82 o 
   5  11   1        6.42        6.02      2.71 o 
   6  11   1        8.61        7.28      3.24 o 
   7  11   1        0.72        2.28      2.94 o 
   8  11   1        0.67       -0.62      4.11 o 
  -2  12   1        4.16       14.37      5.10 o 
  -1  12   1        3.99       -0.59      2.51 o 
   0  12   1        0.07        4.02      6.37 o 
   1  12   1        0.51       -1.32      3.02 o 
   2  12   1       10.19        4.41      2.84 o 
   3  12   1        7.49       10.64      5.76 o 
   4  12   1        5.94        7.41      5.04 o 
   5  12   1        0.49        1.51      3.51 o 
   6  12   1        0.07       -3.53      2.90 o 
   7  12   1        2.46        1.46      2.84 o 
   0  13   1        0.51       -6.07      3.71 o 
   1  13   1        1.38        1.98      3.89 o 
   2  13   1       20.08       17.77     11.65 o 
   3  13   1        2.92        0.07      3.35 o 
   4  13   1        2.61        4.16      6.40 o 
   5  13   1        0.01       -3.06      4.25 o 
   6  13   1        0.65       -1.65      2.87 o 
  -4 -13   2        0.35       -0.31      3.52 o 
  -3 -13   2        2.29        5.65      3.34 o 
  -2 -13   2        0.34        5.16      4.04 o 
  -1 -13   2        0.07        1.88      4.61 o 
  -6 -12   2       13.11       17.90      5.41 o 
  -5 -12   2        0.08       -3.86      2.96 o 
  -4 -12   2        0.14        0.02      3.16 o 
  -3 -12   2        0.13        1.83      4.11 o 
  -2 -12   2        2.54        4.62      3.24 o 
  -1 -12   2        0.24        1.89      6.10 o 
   0 -12   2        0.08        3.98      2.41 o 
   1 -12   2        0.00       -5.41      5.00 o 
  -7 -11   2        3.92        3.34      4.26 o 
  -6 -11   2        2.13       -2.34      2.99 o 
  -5 -11   2        3.29        8.02      3.41 o 
  -4 -11   2        0.84       -3.57      3.66 o 
  -3 -11   2        9.91        6.99      5.23 o 
  -2 -11   2        8.05       10.48      3.77 o 
  -1 -11   2        8.31        8.63      3.32 o 
   0 -11   2        7.77        7.30      2.19 o 
   1 -11   2        0.22        3.25      3.52 o 
   2 -11   2        0.00        2.82      3.37 o 
  -7 -10   2        1.76       -1.25      2.89 o 
  -6 -10   2        7.20       15.58      5.96 o 
  -5 -10   2        6.18        8.52      3.93 o 
  -4 -10   2        2.11        0.39      3.65 o 
  -3 -10   2       15.60       19.92      3.62 o 
  -2 -10   2       32.61       42.20      3.41 o 
  -1 -10   2        0.34       -0.25      2.63 o 
   0 -10   2        6.33        6.43      4.05 o 
   1 -10   2        9.19       10.15      5.25 o 
   2 -10   2        0.33        8.37      4.19 o 
   3 -10   2        1.98        4.57      3.68 o 
  -8  -9   2        1.71        6.48      7.68 o 
  -7  -9   2       10.28       10.96      3.42 o 
  -6  -9   2        2.08       -0.63      3.63 o 
  -5  -9   2        3.71        1.02      2.51 o 
  -4  -9   2        6.98        6.20      3.46 o 
  -3  -9   2       51.39       53.77      5.07 o 
  -2  -9   2       10.10        5.34      4.00 o 
  -1  -9   2        7.94        7.99      3.10 o 
   0  -9   2       13.87        8.36      3.12 o 
   1  -9   2       15.23       21.82      2.96 o 
   2  -9   2       20.06       16.27      4.08 o 
   3  -9   2       18.60        7.03      5.25 o 
   4  -9   2        0.35       -0.11      4.57 o 
  -8  -8   2        1.14        0.49      3.39 o 
  -7  -8   2        0.51       -0.61      2.16 o 
  -6  -8   2       33.68       35.32      5.54 o 
  -5  -8   2        2.85        3.81      2.77 o 
  -4  -8   2        7.01        2.91      2.51 o 
  -3  -8   2      117.64      126.61     11.40 o 
  -2  -8   2        3.77        4.90      1.96 o 
  -1  -8   2        1.82       -0.07      2.59 o 
   0  -8   2       17.89       23.17      4.61 o 
   1  -8   2      135.17      130.58     11.76 o 
   2  -8   2       27.55       33.22      6.22 o 
   3  -8   2        7.01        2.30      4.16 o 
   4  -8   2        6.63        5.43      2.43 o 
   5  -8   2        4.48        2.42      9.26 o 
  -8  -7   2        1.25        1.35      3.35 o 
  -7  -7   2        0.46        0.25      3.29 o 
  -6  -7   2       50.08       54.25      5.87 o 
  -5  -7   2      376.08      347.69     53.71 o 
  -4  -7   2      174.44      161.60     10.52 o 
  -3  -7   2        1.48        0.42      4.58 o 
  -2  -7   2        1.54        2.94      1.92 o 
  -1  -7   2        1.21        2.16      2.63 o 
   0  -7   2        5.19        4.32      4.41 o 
   1  -7   2       53.57       56.96      4.57 o 
   2  -7   2       50.49       43.32      5.29 o 
   3  -7   2       51.73       43.14      4.84 o 
   4  -7   2        2.81        4.85      2.09 o 
   5  -7   2        0.35       -2.32      3.62 o 
   6  -7   2        1.39        3.94     13.07 o 
  -9  -6   2        1.75       -4.21      5.49 o 
  -8  -6   2        8.01        5.94      5.49 o 
  -7  -6   2       49.18       38.65      5.41 o 
  -6  -6   2      162.64      142.16     13.24 o 
  -5  -6   2       27.24       44.61      6.90 o 
  -4  -6   2       44.50       46.54      4.99 o 
  -3  -6   2       29.59       34.76      5.72 o 
  -2  -6   2      472.94      521.17     20.33 o 
  -1  -6   2      177.18      175.97      7.46 o 
   0  -6   2       25.79       27.79      4.38 o 
   1  -6   2      146.57      158.08      6.97 o 
   2  -6   2        7.23        4.49      3.43 o 
   3  -6   2      151.97      159.96     20.66 o 
   4  -6   2       45.24       45.45      6.28 o 
   5  -6   2        0.60        1.71      2.37 o 
   6  -6   2        3.36        8.68      6.21 o 
  -9  -5   2        3.93       13.25      6.47 o 
  -8  -5   2        4.67        4.02      4.71 o 
  -7  -5   2        5.45        6.67      3.01 o 
  -6  -5   2        0.07        0.53      2.79 o 
  -5  -5   2        3.08       -1.76      2.18 o 
  -4  -5   2       16.19       21.17      3.84 o 
  -3  -5   2       14.86       11.82      2.95 o 
  -2  -5   2      101.42       95.62      7.63 o 
  -1  -5   2        1.13        1.75      1.19 o 
   0  -5   2      185.80      189.33     11.80 o 
   1  -5   2        9.99        9.87      2.60 o 
   2  -5   2       11.08       10.21      3.14 o 
   3  -5   2       33.06       41.10      5.11 o 
   4  -5   2        0.39        2.10      1.99 o 
   5  -5   2        4.80        4.39      2.71 o 
   6  -5   2        0.45        0.28      2.02 o 
   7  -5   2        2.08        1.03      3.51 o 
  -9  -4   2        1.37       -1.35      2.99 o 
  -8  -4   2        2.87        9.79      3.66 o 
  -7  -4   2        2.82        2.01      2.48 o 
  -6  -4   2       21.38       21.27      5.31 o 
  -5  -4   2        0.34        1.52      2.56 o 
  -4  -4   2       73.61       72.43      7.82 o 
  -3  -4   2      641.94      664.51     22.87 o 
  -2  -4   2        0.01        1.90      1.46 o 
  -1  -4   2        6.42        8.58      2.26 o 
   0  -4   2      417.33      441.78     15.74 o 
   1  -4   2        6.30       10.04      1.60 o 
   2  -4   2       94.88      109.09      7.89 o 
   3  -4   2       83.64       91.43      5.35 o 
   4  -4   2        1.63        2.90      2.39 o 
   5  -4   2        2.26        3.20      1.74 o 
   6  -4   2        0.40       -0.62      2.20 o 
   7  -4   2       57.84       35.71     10.28 o 
  -9  -3   2        0.01       -1.16      4.31 o 
  -8  -3   2        8.82        9.99      5.81 o 
  -7  -3   2        2.51       11.98      4.39 o 
  -6  -3   2       29.23       35.73      4.88 o 
  -5  -3   2        5.19        4.32      2.82 o 
  -4  -3   2      143.34      145.29      6.58 o 
  -3  -3   2       39.96       38.11      3.34 o 
  -2  -3   2      797.40      807.02     20.17 o 
  -1  -3   2      367.98      341.19     13.02 o 
   0  -3   2      548.96      544.79     16.15 o 
   1  -3   2       80.53       76.55      7.42 o 
   2  -3   2      827.50      841.12     38.28 o 
   3  -3   2      150.96      150.04      6.40 o 
   4  -3   2        0.30        0.98      0.97 o 
   5  -3   2        3.04        2.83      3.94 o 
   6  -3   2        0.35       -1.70      2.00 o 
   7  -3   2       29.69       26.69      5.03 o 
   8  -3   2        0.26        2.33      9.72 o 
  -9  -2   2        1.15        5.84      4.21 o 
  -8  -2   2        1.96        1.46      2.98 o 
  -7  -2   2        6.83        6.19      3.72 o 
  -5  -2   2        0.04       -0.07      1.23 o 
  -4  -2   2      626.53      646.02     26.13 o 
  -3  -2   2     1301.00     1358.16     45.08 o 
  -2  -2   2       47.99       44.92      3.99 o 
  -1  -2   2      587.15      545.90     16.20 o 
   0  -2   2      622.91      577.38     15.50 o 
   1  -2   2       58.82       53.90      5.23 o 
   2  -2   2       84.59       85.75      6.71 o 
   3  -2   2       80.12       75.05      5.35 o 
   4  -2   2       32.71       43.75      6.16 o 
   5  -2   2        0.07       -0.06      1.27 o 
   6  -2   2        3.48        4.69      2.69 o 
   7  -2   2        0.15       -2.14      1.22 o 
   8  -2   2        0.88       -3.51      2.25 o 
  -9  -1   2        1.67        7.83      5.24 o 
  -8  -1   2        4.25       -2.61      3.91 o 
  -7  -1   2        0.18       -6.35      7.44 o 
  -6  -1   2       90.88       87.93      8.53 o 
  -5  -1   2        0.03       -1.14      1.95 o 
  -4  -1   2       14.95       15.77      4.22 o 
  -3  -1   2      242.62      246.29      9.42 o 
  -2  -1   2      361.24      342.42     12.59 o 
  -1  -1   2      127.13      123.34      4.52 o 
   0  -1   2     1983.30     1872.43     44.61 o 
   1  -1   2       28.72       27.76      3.90 o 
   2  -1   2      161.01      151.75      5.77 o 
   3  -1   2      426.43      416.03     14.36 o 
   4  -1   2       90.83       99.69      7.15 o 
   5  -1   2       11.27       12.40      3.18 o 
   6  -1   2      153.96      162.89     18.10 o 
   7  -1   2        5.45        3.96      2.28 o 
   8  -1   2        2.89        5.06      3.89 o 
  -8   0   2        4.99        0.70      3.61 o 
  -7   0   2        0.06        1.42      1.45 o 
  -6   0   2        3.60        4.56      1.00 o 
  -5   0   2       34.59       36.95      5.38 o 
  -4   0   2        5.16        3.33      2.08 o 
  -3   0   2      627.76      675.81     24.37 o 
  -2   0   2      838.60      831.04     19.88 o 
  -1   0   2     1677.59     1595.69     37.81 o 
   0   0   2       15.23       14.77      1.47 o 
   1   0   2    18798.92    19786.58    779.89 o 
   2   0   2      558.39      571.27     14.08 o 
   3   0   2       67.33       62.71      5.02 o 
   4   0   2        0.67        2.01      0.63 o 
   5   0   2        5.65        3.51      2.04 o 
   7   0   2      122.16      129.44     10.10 o 
   8   0   2        6.15        2.23      2.22 o 
   9   0   2        0.18        2.17      3.09 o 
  -8   1   2       14.78       19.35      9.12 o 
  -7   1   2       14.17       19.04      5.55 o 
  -6   1   2        1.20       -0.47      1.69 o 
  -5   1   2      103.32      107.87      7.37 o 
  -4   1   2      621.33      650.73     25.69 o 
  -3   1   2       63.81       69.25      4.45 o 
  -2   1   2      403.82      383.05     13.71 o 
  -1   1   2     2174.94     2124.38     49.87 o 
   0   1   2      640.57      602.81     14.50 o 
   1   1   2       22.11       24.08      1.92 o 
   2   1   2       55.90       50.02      3.90 o 
   3   1   2       35.11       35.18      3.40 o 
   4   1   2       58.49       66.93      5.74 o 
   5   1   2      216.14      229.69     10.89 o 
   6   1   2       94.83       84.37     10.02 o 
   7   1   2       30.04       42.89      5.33 o 
   8   1   2        0.72        3.37      6.43 o 
   9   1   2        0.24       11.69      5.24 o 
  -8   2   2        0.00        0.29      4.80 o 
  -7   2   2        4.30       10.23      3.44 o 
  -6   2   2       92.96      104.08      8.96 o 
  -5   2   2      258.02      264.12     16.65 o 
  -4   2   2      200.22      198.69      7.75 o 
  -3   2   2      128.64      125.94      8.00 o 
  -2   2   2      537.88      542.89     17.21 o 
  -1   2   2     1784.60     1727.36     44.15 o 
   0   2   2       68.54       70.71      6.74 o 
   1   2   2      247.19      216.55      9.54 o 
   2   2   2        9.31       10.37      0.90 o 
   3   2   2      940.93      943.95     22.59 o 
   4   2   2      145.31      160.26     12.84 o 
   5   2   2       21.03       17.65      5.70 o 
   6   2   2      128.70      129.70      9.31 o 
   7   2   2       56.55       70.43      7.58 o 
   8   2   2        2.80       -1.93      2.72 o 
   9   2   2        1.50       -0.38      2.78 o 
  -8   3   2        1.07        4.38      3.83 o 
  -7   3   2        0.00       -0.13      2.78 o 
  -6   3   2       16.86       21.81      3.99 o 
  -5   3   2       51.64       49.17      4.70 o 
  -4   3   2       16.52       17.98      3.27 o 
  -3   3   2      423.47      428.29     16.96 o 
  -2   3   2      136.95      154.80      9.63 o 
  -1   3   2      403.17      391.05     15.21 o 
   0   3   2    10148.49    10444.48    248.40 o 
   1   3   2     1724.67     1703.42     41.96 o 
   2   3   2       48.53       39.77      3.85 o 
   3   3   2      290.53      286.83     10.42 o 
   4   3   2      128.32      115.49      7.25 o 
   5   3   2        9.91       13.82      4.68 o 
   6   3   2      286.08      308.70     30.87 o 
   7   3   2        1.61        7.44      3.11 o 
   8   3   2        0.54        2.97      2.99 o 
   9   3   2        2.13       -4.35      3.87 o 
  -7   4   2        1.92        5.68      3.49 o 
  -6   4   2        1.34        1.80      2.10 o 
  -5   4   2        2.47        0.42      1.53 o 
  -4   4   2       18.93       22.23      5.08 o 
  -3   4   2       54.42       66.70      6.47 o 
  -2   4   2       30.09       26.45      4.48 o 
  -1   4   2       95.40       99.34      6.39 o 
   0   4   2       98.72       80.08      6.32 o 
   1   4   2      106.13      108.57      6.56 o 
   2   4   2       66.36       61.79      4.82 o 
   3   4   2        7.20        7.56      1.35 o 
   4   4   2      161.70      157.23     10.76 o 
   5   4   2      131.58      113.44      5.10 o 
   6   4   2        1.87       -1.65      2.25 o 
   7   4   2       22.96       35.39      5.91 o 
   8   4   2        0.09       -1.49      2.93 o 
   9   4   2        1.15        3.73      4.24 o 
  -7   5   2        0.59       -4.36      3.45 o 
  -6   5   2        4.67        4.12      3.88 o 
  -5   5   2        4.18        4.34      2.73 o 
  -4   5   2       24.06       28.30      5.49 o 
  -3   5   2       20.10       16.33      3.71 o 
  -2   5   2       69.26       62.27      5.86 o 
  -1   5   2        0.02        4.62      2.09 o 
   0   5   2      274.63      282.25     10.89 o 
   1   5   2        0.33        0.53      2.20 o 
   2   5   2      343.48      395.60     13.26 o 
   3   5   2      726.87      754.13     25.02 o 
   4   5   2      184.84      198.19      8.15 o 
   5   5   2       46.08       42.47      8.11 o 
   6   5   2      540.30      560.52     38.18 o 
   7   5   2        2.37        1.90      3.06 o 
   8   5   2        0.48        1.73      4.37 o 
   9   5   2        1.30       -0.72      3.79 o 
  -6   6   2        2.57        5.22      1.71 o 
  -5   6   2        3.91        3.90      3.98 o 
  -4   6   2       38.34       43.26      4.93 o 
  -3   6   2       23.16       15.87      7.54 o 
  -2   6   2       23.99       23.56      3.63 o 
  -1   6   2      112.61      105.24      6.54 o 
   0   6   2     1002.59     1029.21     57.08 o 
   1   6   2      147.36      155.16     10.65 o 
   2   6   2      309.47      363.12     12.26 o 
   3   6   2        7.99        6.28      2.03 o 
   4   6   2        0.05        2.24      1.86 o 
   5   6   2       19.09       19.01      4.33 o 
   6   6   2      193.42      200.93     26.15 o 
   7   6   2        0.28        0.84      1.91 o 
   8   6   2        0.72       -1.78      3.80 o 
   9   6   2        2.30       -3.14      3.39 o 
  -6   7   2        2.40       -4.87     10.24 o 
  -5   7   2        6.39        6.99      3.12 o 
  -4   7   2        4.47        5.21      3.07 o 
  -3   7   2        0.04        1.87      2.67 o 
  -2   7   2       26.55       28.63      6.30 o 
  -1   7   2       40.42       40.58      6.34 o 
   0   7   2      696.96      715.54     38.90 o 
   1   7   2        2.57        4.86      2.57 o 
   2   7   2      120.11      119.61      5.36 o 
   3   7   2       29.01       35.77      4.79 o 
   4   7   2       56.49       63.42      4.78 o 
   5   7   2      329.75      363.38     23.28 o 
   6   7   2       30.14       29.87      5.51 o 
   7   7   2       15.68        7.02      4.04 o 
   8   7   2        6.44        3.92      2.91 o 
   9   7   2        0.83        0.32      4.64 o 
  -5   8   2        3.77        0.26      3.02 o 
  -4   8   2        0.97        1.07      4.16 o 
  -3   8   2        2.37        6.65      3.99 o 
  -2   8   2        2.03       -0.57      3.11 o 
  -1   8   2        7.07        7.82      3.37 o 
   0   8   2      247.01      246.26     20.54 o 
   1   8   2        1.85        0.38      2.44 o 
   2   8   2       31.00       29.42      4.77 o 
   3   8   2        7.21        8.49      2.08 o 
   4   8   2        0.71        1.05      1.97 o 
   5   8   2       26.33       35.29      4.53 o 
   6   8   2      121.05      112.99      9.98 o 
   7   8   2       10.10        7.12      3.50 o 
   8   8   2        1.12        3.46      3.65 o 
   9   8   2        4.94       10.68      4.87 o 
  -5   9   2        0.01        5.80      3.42 o 
  -4   9   2        0.47       -0.43      3.38 o 
  -3   9   2        2.06        2.49      3.92 o 
  -2   9   2       25.13       31.36      4.02 o 
  -1   9   2        0.42        0.63      4.10 o 
   0   9   2        9.29        5.39      4.20 o 
   1   9   2       12.55       12.34      7.32 o 
   2   9   2        0.03        3.97      2.24 o 
   3   9   2       14.84        8.98      4.24 o 
   4   9   2       17.99       18.00      4.51 o 
   5   9   2        0.76        3.81      2.86 o 
   6   9   2       38.15       38.23      2.79 o 
   7   9   2        7.28        7.51      3.13 o 
   8   9   2        0.05        1.95      3.20 o 
   9   9   2        9.16        6.24      6.26 o 
  -4  10   2        4.60        7.73      4.49 o 
  -3  10   2       10.59       14.28      3.85 o 
  -2  10   2        3.84        3.07      2.78 o 
  -1  10   2       26.70       27.49      4.93 o 
   0  10   2        8.17        5.17      3.03 o 
   1  10   2        0.13       -0.88      3.06 o 
   2  10   2        7.98        3.48      3.62 o 
   3  10   2       14.83        8.35      3.47 o 
   4  10   2      147.44      140.58     12.19 o 
   5  10   2        1.69        2.28      2.76 o 
   6  10   2        1.42        4.85      2.65 o 
   7  10   2        0.22       -1.11      3.24 o 
   8  10   2        1.24        4.52      3.52 o 
  -3  11   2        2.34       -5.74      4.26 o 
  -2  11   2        1.27        2.55      6.60 o 
  -1  11   2       45.36       42.61      9.49 o 
   0  11   2        3.76       11.60      4.93 o 
   1  11   2        0.71        5.60      4.04 o 
   2  11   2        8.52        3.01      2.17 o 
   3  11   2       66.64       66.72      4.75 o 
   4  11   2       50.76       47.53      7.53 o 
   5  11   2        1.93       -0.54      2.13 o 
   6  11   2        2.81       10.79      2.14 o 
   7  11   2        0.72        1.63      1.98 o 
   8  11   2        0.07        2.09      3.00 o 
  -2  12   2        1.32        5.09      5.81 o 
  -1  12   2       15.78       16.79      5.33 o 
   0  12   2        0.01       -4.61      3.56 o 
   1  12   2        0.50        2.66      4.33 o 
   2  12   2        1.95       -1.94      2.48 o 
   3  12   2       24.18       28.95      6.53 o 
   4  12   2        0.28       -0.67      2.82 o 
   5  12   2        2.87        4.14      3.29 o 
   6  12   2        3.56        5.26      2.82 o 
   7  12   2        0.02       -4.96      3.12 o 
   0  13   2        3.72        5.25      4.33 o 
   1  13   2        0.38       -3.08      3.94 o 
   2  13   2        2.82        7.40      5.81 o 
   3  13   2       11.31       13.01      5.52 o 
   4  13   2        0.02       -3.02      2.29 o 
   5  13   2        0.89       -3.72      2.76 o 
   6  13   2        0.38       -1.45      2.48 o 
   3  14   2        0.01        3.26      6.16 o 
  -5 -12   3        3.02        3.99      4.97 o 
  -4 -12   3        0.57       -1.03      3.44 o 
  -3 -12   3        0.35        9.38      4.08 o 
  -2 -12   3        1.08        0.52      3.36 o 
  -1 -12   3        0.51        0.58      5.95 o 
   0 -12   3        3.64        2.76      3.86 o 
  -6 -11   3        0.13        1.83     11.86 o 
  -5 -11   3        5.22       13.55      4.28 o 
  -4 -11   3        2.57        3.48      3.48 o 
  -3 -11   3       15.13       19.80      4.69 o 
  -2 -11   3        0.86        1.16      3.57 o 
  -1 -11   3        0.04       -7.75      3.87 o 
   0 -11   3        5.70        4.66      4.90 o 
   1 -11   3        3.27       -1.09      3.67 o 
   2 -11   3        0.04       -1.57      5.63 o 
  -7 -10   3        2.34       -1.29      4.45 o 
  -6 -10   3        0.30        0.70      3.57 o 
  -5 -10   3        1.31       -4.94      2.66 o 
  -4 -10   3       24.38       28.17      6.74 o 
  -3 -10   3       45.76       43.69      6.78 o 
  -2 -10   3       29.64       39.60      6.94 o 
  -1 -10   3        2.25        8.46      5.09 o 
   0 -10   3        7.97        9.62      3.33 o 
   1 -10   3        3.10        3.81      3.81 o 
   2 -10   3        0.92        2.66      1.85 o 
   3 -10   3        0.67       -5.16      6.02 o 
  -8  -9   3       20.71       13.10     10.43 o 
  -7  -9   3       18.39       26.69      7.12 o 
  -6  -9   3        2.41        7.56      4.64 o 
  -5  -9   3        4.77        4.11      3.22 o 
  -4  -9   3        1.04        1.84      2.98 o 
  -3  -9   3       14.02        9.29      5.74 o 
  -2  -9   3      103.00       99.75     13.23 o 
  -1  -9   3       18.08       25.18      5.62 o 
   0  -9   3       18.09       21.95      5.83 o 
   1  -9   3       45.50       30.25      6.51 o 
   2  -9   3        7.30        2.57      2.88 o 
   3  -9   3        0.01       -1.93      3.50 o 
   4  -9   3        2.24       -7.00      4.74 o 
  -8  -8   3        9.35       20.25      7.22 o 
  -7  -8   3        7.55       15.16      4.27 o 
  -6  -8   3        4.92        6.33      3.25 o 
  -5  -8   3       28.89       30.34      2.71 o 
  -4  -8   3      179.17      174.41     16.17 o 
  -3  -8   3        0.34       -2.87      2.97 o 
  -2  -8   3       44.14       48.84      5.96 o 
  -1  -8   3        3.20        4.80      2.07 o 
   0  -8   3      137.93      102.01     21.79 o 
   1  -8   3       29.38       32.51      4.93 o 
   2  -8   3        0.27        1.71      2.86 o 
   3  -8   3        0.35       -0.87      2.79 o 
   4  -8   3        2.30       -6.83      7.69 o 
   5  -8   3        0.04        2.26      3.71 o 
  -8  -7   3        0.12       -5.38      4.19 o 
  -7  -7   3        2.00        2.89      4.36 o 
  -6  -7   3        1.22       -0.65      3.48 o 
  -5  -7   3       83.23       76.45      7.41 o 
  -4  -7   3       64.00       57.88      5.82 o 
  -3  -7   3       59.93       64.81      6.04 o 
  -2  -7   3        3.21        1.57      2.55 o 
  -1  -7   3       14.78       14.71      5.00 o 
   0  -7   3        0.09       -0.43      2.44 o 
   1  -7   3        3.22       -1.35      1.86 o 
   2  -7   3        1.99        3.53      2.90 o 
   3  -7   3       21.38       20.47      4.28 o 
   4  -7   3       89.50       96.35     42.40 o 
   5  -7   3        3.39        1.00      5.45 o 
   6  -7   3        0.14       -0.44      6.63 o 
  -8  -6   3        5.65        8.92      4.58 o 
  -7  -6   3       24.34       29.68      6.50 o 
  -6  -6   3       98.56       96.48      8.32 o 
  -5  -6   3        3.52        2.31      2.22 o 
  -4  -6   3        0.11       -1.72      2.25 o 
  -3  -6   3      213.31      219.65      9.67 o 
  -2  -6   3        2.46        2.83      2.20 o 
  -1  -6   3       23.39       34.20      5.74 o 
   0  -6   3        0.13       -0.82      2.06 o 
   1  -6   3        0.54       -1.81      2.03 o 
   2  -6   3       22.99       19.49      4.04 o 
   3  -6   3       52.70        6.43     12.37 o 
   4  -6   3        1.01        1.58      4.16 o 
   5  -6   3        2.08       -0.18      3.13 o 
   6  -6   3        0.42       -4.01      7.39 o 
  -9  -5   3        2.87       16.71      5.93 o 
  -8  -5   3        6.25        1.92      3.93 o 
  -7  -5   3       26.41       16.64     11.94 o 
  -6  -5   3        7.37        3.80      2.69 o 
  -5  -5   3       77.92       81.21      4.90 o 
  -4  -5   3        5.98        4.26      2.22 o 
  -3  -5   3        3.25        2.44      2.60 o 
  -2  -5   3       45.20       44.89      4.81 o 
  -1  -5   3      379.43      388.23     16.45 o 
   0  -5   3       69.03       87.24     10.08 o 
   1  -5   3      354.65      359.90     14.27 o 
   2  -5   3       12.21       10.38      3.31 o 
   3  -5   3       14.65        8.67      4.00 o 
   4  -5   3       24.49       34.13      7.88 o 
   5  -5   3        0.21        0.44      3.72 o 
   6  -5   3        0.25       -2.13      4.51 o 
   7  -5   3        1.63        1.29      4.36 o 
  -9  -4   3        0.11       -3.39      4.56 o 
  -8  -4   3        1.13        1.08      4.89 o 
  -7  -4   3        3.21        7.01      3.01 o 
  -6  -4   3       39.63       38.60      5.12 o 
  -5  -4   3       89.45       77.25      5.95 o 
  -4  -4   3        0.02       -2.89      1.50 o 
  -3  -4   3       55.19       50.03      4.75 o 
  -2  -4   3       24.73       25.49      3.90 o 
  -1  -4   3        0.52       -0.62      1.28 o 
   0  -4   3      193.04      196.17     12.88 o 
   1  -4   3      339.66      354.66     15.05 o 
   2  -4   3        6.88        5.66      2.96 o 
   3  -4   3       21.27       10.29      4.00 o 
   4  -4   3       36.78       55.60      9.03 o 
   5  -4   3        8.10        9.16      3.43 o 
   6  -4   3        1.06        0.74      1.76 o 
   7  -4   3        3.68        5.89      3.20 o 
  -9  -3   3        0.18       -2.06      5.57 o 
  -8  -3   3        0.72       -0.16      8.16 o 
  -7  -3   3      100.51       83.82     11.73 o 
  -6  -3   3        1.79       -0.55      1.95 o 
  -5  -3   3        0.03       -0.75      2.06 o 
  -4  -3   3      209.70      211.67     10.84 o 
  -3  -3   3       10.13       11.09      2.12 o 
  -2  -3   3       43.42       42.84      6.53 o 
  -1  -3   3       64.50       61.13      5.55 o 
   0  -3   3      316.67      305.31     11.74 o 
   1  -3   3       14.43       13.27      2.03 o 
   2  -3   3      119.90       99.90      8.42 o 
   3  -3   3       31.27       32.32      5.48 o 
   4  -3   3        4.46        4.87      1.76 o 
   5  -3   3        7.18        6.91      3.49 o 
   6  -3   3        0.61        0.42      1.00 o 
   7  -3   3        3.06        3.36      2.20 o 
   8  -3   3       15.28        1.21     10.32 o 
  -9  -2   3        0.14        4.52      4.46 o 
  -8  -2   3        1.24       -1.55      4.03 o 
  -7  -2   3       57.19       46.67      8.61 o 
  -6  -2   3        4.76        3.95      1.14 o 
  -5  -2   3      127.48      109.43      8.50 o 
  -4  -2   3      162.66      171.47      9.68 o 
  -3  -2   3      344.25      367.20     13.10 o 
  -2  -2   3       35.81       33.13      3.04 o 
  -1  -2   3      717.75      661.27     17.21 o 
   0  -2   3      177.58      171.50      6.83 o 
   1  -2   3      210.64      210.13      8.79 o 
   2  -2   3        8.24        9.45      2.31 o 
   3  -2   3      270.37      291.18     14.47 o 
   4  -2   3        0.16        1.90      0.95 o 
   5  -2   3       31.96       47.93      4.60 o 
   6  -2   3        1.92        1.01      2.54 o 
   7  -2   3       17.75        7.75      3.95 o 
   8  -2   3       10.27        6.28      7.23 o 
  -8  -1   3        3.09        6.09      5.33 o 
  -7  -1   3        0.84       -1.60      1.85 o 
  -6  -1   3        0.53        1.04      2.73 o 
  -5  -1   3      141.27      131.45     10.41 o 
  -4  -1   3      187.57      190.17      8.36 o 
  -3  -1   3     1523.64     1597.64     57.72 o 
  -2  -1   3       53.12       54.47      4.74 o 
  -1  -1   3       24.16       25.35      2.10 o 
   0  -1   3        3.13        2.48      0.65 o 
   1  -1   3     1216.10     1216.78     29.37 o 
   2  -1   3      539.56      553.71     18.27 o 
   3  -1   3       36.45       41.05      2.98 o 
   4  -1   3       67.50       64.80      6.04 o 
   5  -1   3        0.88       -0.16      2.62 o 
   6  -1   3       25.46       29.13      4.49 o 
   7  -1   3      100.66       79.39     11.75 o 
   8  -1   3        1.48        1.06      2.80 o 
  -8   0   3        0.10       -4.58      4.82 o 
  -7   0   3        0.02        1.01      2.43 o 
  -6   0   3       61.05       82.56     28.21 o 
  -5   0   3       91.75       86.07      6.38 o 
  -4   0   3        2.87        1.83      1.78 o 
  -3   0   3      392.46      400.04     13.51 o 
  -2   0   3       79.49       70.55      6.06 o 
  -1   0   3      101.67       86.07      7.60 o 
   0   0   3     5416.10     5460.48    129.26 o 
   1   0   3    12282.79    13371.25    310.37 o 
   2   0   3      389.24      385.24     13.76 o 
   3   0   3       17.68       23.09      3.42 o 
   4   0   3       64.97       65.21      7.38 o 
   5   0   3       58.36       64.13      3.86 o 
   6   0   3       47.67       46.90      6.97 o 
   7   0   3       63.92       63.68      5.59 o 
   8   0   3        6.10        7.20      2.80 o 
   9   0   3        1.70       -0.10      3.32 o 
  -8   1   3        0.06       -4.90      6.82 o 
  -7   1   3       29.36       25.79      6.94 o 
  -6   1   3      182.03      198.32     19.45 o 
  -5   1   3       65.04       58.13     12.28 o 
  -4   1   3       80.60       67.80      5.18 o 
  -3   1   3       30.24       32.64      6.67 o 
  -2   1   3        7.30        9.13      1.12 o 
  -1   1   3      179.32      170.39      6.30 o 
   0   1   3     6354.59     6275.67    147.65 o 
   1   1   3      187.54      196.33      7.11 o 
   2   1   3     1031.06     1055.06     25.10 o 
   3   1   3        5.37        7.41      1.81 o 
   4   1   3       48.49       46.19      4.91 o 
   5   1   3        2.06        2.40      0.98 o 
   6   1   3       66.46       67.42      7.98 o 
   7   1   3        4.12        5.33      3.88 o 
   8   1   3        6.68       10.44      9.49 o 
   9   1   3        1.46        3.72      3.40 o 
  -8   2   3        7.55        2.62      3.97 o 
  -7   2   3       30.32       19.44     12.11 o 
  -6   2   3      137.05      150.33     16.56 o 
  -5   2   3       67.47       60.39      4.06 o 
  -4   2   3      125.11      127.33      5.33 o 
  -3   2   3      646.93      667.67     25.97 o 
  -2   2   3      179.78      178.92      7.52 o 
  -1   2   3      347.38      337.48     12.03 o 
   0   2   3     6843.45     6679.69    158.34 o 
   1   2   3     1302.88     1242.83     30.42 o 
   2   2   3      250.92      229.43      8.31 o 
   3   2   3      377.14      412.59     14.69 o 
   4   2   3        0.02        0.69      1.35 o 
   5   2   3      219.03      247.38     12.43 o 
   6   2   3      102.33      113.48      8.28 o 
   7   2   3       27.10       40.41      6.23 o 
   8   2   3        0.94        3.27      3.01 o 
   9   2   3        5.37        1.41      3.81 o 
  -8   3   3        0.36        8.58      4.67 o 
  -7   3   3        0.26        2.03      3.15 o 
  -6   3   3        5.24        3.91      2.60 o 
  -5   3   3        5.25        2.25      2.41 o 
  -4   3   3        9.95       11.61      2.97 o 
  -3   3   3      144.32      145.39      6.15 o 
  -2   3   3       88.78       86.77      5.55 o 
  -1   3   3       60.89       58.66      4.66 o 
   0   3   3     2553.30     2488.74     59.96 o 
   1   3   3       10.08        7.75      1.28 o 
   2   3   3      572.77      545.91     19.36 o 
   3   3   3       43.80       37.74      3.24 o 
   4   3   3       80.87       75.61      4.80 o 
   5   3   3        1.69        0.98      0.94 o 
   6   3   3       19.26       30.48      8.36 o 
   7   3   3      108.33      110.12     11.93 o 
   8   3   3        4.65       -3.53      3.46 o 
   9   3   3        0.44       -1.30      2.64 o 
  -7   4   3        0.05       -3.72      2.41 o 
  -6   4   3        0.73        1.71      1.89 o 
  -5   4   3        3.35        6.03      3.43 o 
  -4   4   3        8.99        8.62      2.82 o 
  -3   4   3       77.03       68.74      4.15 o 
  -2   4   3      136.73      142.37      6.99 o 
  -1   4   3     1284.17     1364.45     44.57 o 
   0   4   3      313.39      297.55     10.65 o 
   1   4   3        6.00        6.36      1.21 o 
   2   4   3      231.12      228.89     10.26 o 
   3   4   3       44.20       38.15      3.81 o 
   4   4   3      218.38      230.84      9.21 o 
   5   4   3       46.83       55.55      5.47 o 
   6   4   3      262.00      277.86     20.57 o 
   7   4   3      352.81      398.64     61.49 o 
   8   4   3       26.19       26.36      7.34 o 
   9   4   3        0.20        3.28      2.96 o 
  -7   5   3        0.34        1.43      3.13 o 
  -6   5   3        0.81        0.63      2.80 o 
  -5   5   3        4.44        5.31      2.33 o 
  -4   5   3      147.83      136.90     14.36 o 
  -3   5   3        2.82        0.41      3.22 o 
  -2   5   3        1.66        3.54      1.55 o 
  -1   5   3      333.00      306.86     10.42 o 
   0   5   3       76.67       70.82      4.59 o 
   1   5   3      107.97      101.93      7.03 o 
   2   5   3      782.05      827.80     27.38 o 
   3   5   3        9.94       10.49      1.62 o 
   4   5   3        4.39        6.19      1.82 o 
   5   5   3       47.33       38.71      6.01 o 
   6   5   3      224.76      197.26     11.76 o 
   7   5   3        8.77        8.65      6.53 o 
   8   5   3        2.13        1.21      2.83 o 
   9   5   3        6.59       16.78      6.11 o 
  -6   6   3        0.00       -1.42      3.04 o 
  -5   6   3        0.01        0.33      2.34 o 
  -4   6   3        0.00       -1.79      3.57 o 
  -3   6   3       47.08       48.91      5.02 o 
  -2   6   3        5.77        5.21      2.12 o 
  -1   6   3        2.44        8.01      2.52 o 
   0   6   3       47.17       45.82      4.62 o 
   1   6   3      325.95      344.92     11.63 o 
   2   6   3       30.98       35.47      4.49 o 
   3   6   3       40.72       36.54      3.78 o 
   4   6   3        9.15       13.49      3.57 o 
   5   6   3       24.12       19.52      5.58 o 
   6   6   3        1.20        3.38      1.71 o 
   7   6   3       14.43       16.63      5.54 o 
   8   6   3        2.45        2.53      2.68 o 
   9   6   3        0.91       -2.50      5.10 o 
  -6   7   3        0.97        3.11      3.59 o 
  -5   7   3        0.64        0.08      2.40 o 
  -4   7   3       39.54       33.04      5.01 o 
  -3   7   3        7.47        9.50      4.62 o 
  -2   7   3       23.44       17.64      3.64 o 
  -1   7   3        0.04       -2.96      2.20 o 
   0   7   3       62.07       45.14      7.53 o 
   1   7   3       64.09       72.64      6.82 o 
   2   7   3      172.36      175.65      7.99 o 
   3   7   3      420.61      431.98     16.54 o 
   4   7   3        4.91        5.97      2.27 o 
   5   7   3        4.23        3.59      2.54 o 
   6   7   3      113.49      106.82     10.62 o 
   7   7   3        0.24        1.94      1.79 o 
   8   7   3        5.52        3.66      3.50 o 
   9   7   3        1.68        4.19      3.00 o 
  -5   8   3        1.17        1.37      3.05 o 
  -4   8   3        6.37        7.44      2.58 o 
  -3   8   3        6.80        4.83      2.89 o 
  -2   8   3        8.18       14.92      4.25 o 
  -1   8   3        3.72        3.62      2.56 o 
   0   8   3       70.30       62.16      5.71 o 
   1   8   3      292.42      301.82     22.53 o 
   2   8   3        1.50        4.99      4.40 o 
   3   8   3        0.10       -0.53      3.40 o 
   4   8   3       14.71       15.04      3.41 o 
   5   8   3       99.95       99.11     10.04 o 
   6   8   3       12.62       29.67      4.13 o 
   7   8   3        1.96        3.16      1.92 o 
   8   8   3        3.21        8.44      4.60 o 
   9   8   3        3.74        1.75      4.12 o 
  -4   9   3        2.07        2.90      3.03 o 
  -3   9   3        0.23       -1.31      4.98 o 
  -2   9   3        2.44       -0.62      2.05 o 
  -1   9   3        1.58        3.49      2.87 o 
   0   9   3      222.65      189.55     29.93 o 
   1   9   3       36.43       30.70      6.35 o 
   2   9   3       24.16       25.79      5.60 o 
   3   9   3        0.66       -2.30      2.30 o 
   4   9   3       11.64       16.95      4.12 o 
   5   9   3       14.61       15.37      4.65 o 
   6   9   3       96.27       90.31      7.01 o 
   7   9   3        0.93        4.51      3.86 o 
   8   9   3        1.53        3.65      3.30 o 
   9   9   3        0.13       -5.83      2.91 o 
  -4  10   3        0.00        6.43      3.39 o 
  -3  10   3        0.83        1.75      2.83 o 
  -2  10   3        1.20        6.75      2.80 o 
  -1  10   3       13.78        6.15      3.82 o 
   0  10   3      108.24      104.68     10.25 o 
   1  10   3       16.09       10.18      3.99 o 
   2  10   3        0.90        3.97      3.58 o 
   3  10   3       39.87       39.01      4.77 o 
   4  10   3       27.25       31.36      4.99 o 
   5  10   3        5.23        8.17      2.66 o 
   6  10   3        1.30       -3.81      3.09 o 
   7  10   3        1.57       -0.32      3.31 o 
   8  10   3        3.41        3.37      2.63 o 
  -3  11   3        3.36       -0.31      3.92 o 
  -2  11   3        0.15        5.24      5.33 o 
  -1  11   3       11.47       12.53      4.37 o 
   0  11   3        2.38        6.15      3.65 o 
   1  11   3        1.36        3.00      3.43 o 
   2  11   3        1.49        2.03      4.65 o 
   3  11   3       54.93       46.94      5.59 o 
   4  11   3        1.12        2.37      4.77 o 
   5  11   3        7.85        6.00      3.56 o 
   6  11   3        1.58        2.95      2.55 o 
   7  11   3        0.16        1.25      2.06 o 
   8  11   3        1.76        9.66      7.76 o 
  -2  12   3        0.05        2.76      3.69 o 
  -1  12   3        6.02        7.48      3.95 o 
   0  12   3        6.52       13.08      4.96 o 
   1  12   3        4.00        9.41      3.35 o 
   2  12   3        1.97        4.80      3.41 o 
   3  12   3        0.00        1.51      3.02 o 
   4  12   3        1.25        7.48      3.71 o 
   5  12   3       15.83       14.13      4.52 o 
   6  12   3       21.40        8.83     13.98 o 
   7  12   3        1.07        2.73      2.96 o 
   0  13   3       13.53        6.74      3.93 o 
   1  13   3        0.08       -5.08      5.90 o 
   2  13   3        9.03        9.58      5.34 o 
   3  13   3       23.00       27.42      7.96 o 
   4  13   3        0.43        2.68      4.20 o 
   5  13   3        8.09        7.52      4.87 o 
   6  13   3        1.51       -3.36      3.13 o 
   2  14   3        0.21       -3.48      4.78 o 
   3  14   3        1.64        4.59      2.63 o 
   4  14   3        0.30        1.00      9.07 o 
  -4 -12   4        1.89       -2.07      5.41 o 
  -3 -12   4       17.09       16.85      7.60 o 
  -2 -12   4        0.20       -4.31      3.19 o 
  -1 -12   4        1.07       -1.12      2.78 o 
   0 -12   4        4.80       -1.09      2.51 o 
  -6 -11   4        0.01       -0.80      4.00 o 
  -5 -11   4        0.14        3.76      3.41 o 
  -4 -11   4        8.02        6.50      3.20 o 
  -3 -11   4        4.42       -0.12      5.01 o 
  -2 -11   4       12.81       15.43      4.24 o 
  -1 -11   4        9.49        6.40      3.58 o 
   0 -11   4        0.60        1.36      3.48 o 
   1 -11   4        4.03        0.25      2.99 o 
  -7 -10   4        0.88       -2.53      2.99 o 
  -6 -10   4        0.01        3.33      4.88 o 
  -5 -10   4        0.04        5.34      4.07 o 
  -4 -10   4       55.17       58.99     11.13 o 
  -3 -10   4        0.79       -2.37      2.76 o 
  -2 -10   4       30.23       35.06      8.51 o 
  -1 -10   4       14.53       14.70      3.83 o 
   0 -10   4        1.23        1.43      2.26 o 
   1 -10   4        4.47       -2.26      3.02 o 
   2 -10   4        0.53       -1.16      6.63 o 
   3 -10   4        1.73        2.88      5.00 o 
  -7  -9   4        1.96        5.37      3.46 o 
  -6  -9   4        0.32        0.50      3.66 o 
  -5  -9   4        2.94        5.32      3.18 o 
  -4  -9   4       12.74       27.39      4.65 o 
  -3  -9   4        7.45        7.02      2.91 o 
  -2  -9   4        0.43       -4.84      2.42 o 
  -1  -9   4        1.84        2.10      3.32 o 
   0  -9   4        0.53       -4.97      3.35 o 
   1  -9   4        7.34        3.87      2.74 o 
   2  -9   4        0.09       -0.29      1.62 o 
   3  -9   4        0.34        0.52      4.25 o 
   4  -9   4        0.01       -1.06      5.85 o 
  -8  -8   4       11.76       24.83      9.97 o 
  -7  -8   4        0.81        4.64      5.54 o 
  -6  -8   4        4.94        6.52      3.88 o 
  -5  -8   4       18.13       24.27      4.35 o 
  -4  -8   4       94.18       88.62      7.83 o 
  -3  -8   4       95.99       91.29      8.41 o 
  -2  -8   4       67.15       62.83      6.51 o 
  -1  -8   4       24.18       19.23      5.65 o 
   0  -8   4        4.96        1.33      2.48 o 
   1  -8   4        1.68       -1.11      2.83 o 
   2  -8   4       10.96        6.97      3.12 o 
   3  -8   4        0.09        1.09      4.08 o 
   4  -8   4        0.36       -1.63      5.10 o 
   5  -8   4        1.53        3.13      8.37 o 
  -8  -7   4        3.65        0.67      4.37 o 
  -7  -7   4        7.27       10.32      3.44 o 
  -6  -7   4       14.88       17.23      4.72 o 
  -5  -7   4        9.37        6.46      2.47 o 
  -4  -7   4        0.06       -3.21      3.33 o 
  -3  -7   4      358.77      367.59     23.00 o 
  -2  -7   4       33.62       37.27      5.79 o 
  -1  -7   4       54.13       56.05      6.19 o 
   0  -7   4        5.62        7.11      2.60 o 
   1  -7   4        2.94        5.60      2.89 o 
   2  -7   4        0.57        0.04      1.93 o 
   3  -7   4        5.29        1.38      5.28 o 
   4  -7   4        6.93        6.27      5.07 o 
   5  -7   4        0.81       -0.92      3.48 o 
  -8  -6   4        0.10        6.25      6.14 o 
  -7  -6   4        3.97        6.08      2.37 o 
  -6  -6   4        7.92        2.63      5.04 o 
  -5  -6   4       76.49       64.71      6.04 o 
  -4  -6   4       81.75       73.72      5.05 o 
  -3  -6   4        0.35        0.94      2.23 o 
  -2  -6   4        4.64        4.67      2.83 o 
  -1  -6   4       52.16       47.41      6.63 o 
   0  -6   4      169.48      174.68     13.75 o 
   1  -6   4       64.08       62.47      4.90 o 
   2  -6   4        7.57        6.30      2.67 o 
   3  -6   4       24.31       29.79      6.85 o 
   4  -6   4       28.31       31.00      6.21 o 
   5  -6   4        3.23        1.43      2.68 o 
   6  -6   4        1.17        0.84      3.25 o 
  -8  -5   4        2.64        5.79      4.60 o 
  -7  -5   4       12.83        9.94      2.96 o 
  -6  -5   4       41.09       42.85      4.47 o 
  -5  -5   4       75.17       63.13      5.96 o 
  -4  -5   4        2.45        8.65      3.51 o 
  -3  -5   4       11.27       11.79      2.90 o 
  -2  -5   4       66.40       62.04      6.18 o 
  -1  -5   4      160.95      167.78      7.61 o 
   0  -5   4      127.70      138.04      8.58 o 
   1  -5   4       48.16       63.82      5.43 o 
   2  -5   4        4.66        0.88      1.77 o 
   3  -5   4       16.45       16.51      4.84 o 
   4  -5   4       10.20       11.21      4.71 o 
   5  -5   4        0.08       -5.87      3.41 o 
   6  -5   4        0.11       -0.94      2.50 o 
   7  -5   4        0.12        1.76      9.54 o 
  -8  -4   4        3.44        8.45      4.45 o 
  -7  -4   4        0.83        0.07      3.14 o 
  -6  -4   4        0.29        0.07      2.97 o 
  -5  -4   4       22.48       28.72      6.23 o 
  -4  -4   4       13.18        6.83      4.54 o 
  -3  -4   4       55.91       56.61      5.32 o 
  -2  -4   4       40.21       42.72      4.10 o 
  -1  -4   4      217.01      212.28     13.32 o 
   0  -4   4       19.62       25.50      3.75 o 
   1  -4   4       24.59       24.06      4.11 o 
   2  -4   4      140.86      149.12     13.56 o 
   3  -4   4        9.57        6.96      5.27 o 
   4  -4   4       85.36       75.47      9.26 o 
   5  -4   4        0.47       -0.41      2.15 o 
   6  -4   4        0.03        0.13      2.97 o 
   7  -4   4        0.43        3.85      4.66 o 
  -8  -3   4        4.24       -2.21      5.22 o 
  -7  -3   4        7.59        5.57      3.83 o 
  -6  -3   4        1.46       -0.25      1.54 o 
  -5  -3   4       45.09       42.87     10.04 o 
  -4  -3   4        0.08       -2.80      1.65 o 
  -3  -3   4       29.03       17.85      5.14 o 
  -2  -3   4       11.57        9.89      1.76 o 
  -1  -3   4      195.45      200.61     14.20 o 
   0  -3   4      624.67      654.84     21.95 o 
   1  -3   4       56.47       62.85      4.06 o 
   2  -3   4       58.41       68.96      7.91 o 
   3  -3   4      337.18      367.61     17.25 o 
   4  -3   4       74.37       80.62      7.00 o 
   5  -3   4        0.00       -1.73      1.78 o 
   6  -3   4        1.10        3.76      4.15 o 
   7  -3   4       13.21       16.29      7.12 o 
   8  -3   4        0.11       -1.48      5.20 o 
  -8  -2   4        0.76        0.22      3.32 o 
  -7  -2   4        1.99       -3.50      2.29 o 
  -6  -2   4        4.15        2.05      2.57 o 
  -5  -2   4       14.94       15.40      4.20 o 
  -4  -2   4       40.01       39.21      6.33 o 
  -3  -2   4      289.82      292.77     12.24 o 
  -2  -2   4       92.86       78.29      5.90 o 
  -1  -2   4       14.12       13.29      1.70 o 
   0  -2   4      714.67      758.44     19.59 o 
   1  -2   4       49.57       48.32      5.41 o 
   2  -2   4      368.03      378.60     15.68 o 
   3  -2   4      107.05      117.05      6.46 o 
   4  -2   4        0.43        6.08      2.71 o 
   5  -2   4        8.25        5.39      2.30 o 
   6  -2   4       20.11       21.07      4.20 o 
   7  -2   4       27.04       19.01      6.83 o 
   8  -2   4        4.03        7.78     11.76 o 
  -8  -1   4       12.14       43.19     17.10 o 
  -7  -1   4        0.83        0.61      3.19 o 
  -6  -1   4        0.04       -3.52      3.45 o 
  -5  -1   4       29.30       37.97      7.80 o 
  -4  -1   4       17.79       21.42      3.35 o 
  -3  -1   4        4.77        4.91      1.46 o 
  -2  -1   4       35.47       35.85      3.47 o 
  -1  -1   4      290.63      287.65     10.41 o 
   0  -1   4      573.61      581.38     13.98 o 
   1  -1   4      500.23      511.34     18.12 o 
   2  -1   4        2.33        2.12      1.50 o 
   3  -1   4        9.44       10.58      1.59 o 
   4  -1   4      169.49      167.53      7.57 o 
   5  -1   4       14.83       13.33      3.03 o 
   6  -1   4        5.29        3.93      1.70 o 
   7  -1   4       25.23       21.95      6.42 o 
   8  -1   4        0.62        4.09      2.38 o 
  -8   0   4       12.92       24.17      8.58 o 
  -7   0   4        2.14        1.22      2.62 o 
  -6   0   4       55.89       55.26      6.36 o 
  -5   0   4        0.08       -0.48      1.64 o 
  -4   0   4       24.21       24.06      3.92 o 
  -3   0   4       80.88       86.27      5.52 o 
  -2   0   4        0.05        2.84      1.85 o 
  -1   0   4      141.36      140.53      5.70 o 
   0   0   4     3779.95     3882.24     92.56 o 
   1   0   4     1823.63     1870.25     44.45 o 
   2   0   4      196.54      200.37      7.25 o 
   3   0   4      133.93      141.13      9.05 o 
   4   0   4      126.02      142.86      6.19 o 
   5   0   4        2.79        1.89      1.71 o 
   6   0   4        2.16        1.29      2.35 o 
   7   0   4       19.94       12.74      3.61 o 
   8   0   4        2.25       -0.58      2.01 o 
   9   0   4        0.07        1.73      6.13 o 
  -8   1   4        0.65        7.73      4.92 o 
  -7   1   4       37.99       24.62     12.01 o 
  -6   1   4        2.02        0.57      2.16 o 
  -5   1   4       34.55       45.43      6.34 o 
  -4   1   4        4.48        3.37      2.08 o 
  -3   1   4        0.70        3.52      1.43 o 
  -2   1   4      113.67      115.31      7.37 o 
  -1   1   4      379.51      359.83     12.92 o 
   0   1   4       16.88       17.57      1.57 o 
   1   1   4       79.64       84.79      6.58 o 
   2   1   4      139.83      134.61      5.01 o 
   3   1   4     1355.18     1463.98     48.30 o 
   4   1   4       35.37       40.27      3.91 o 
   5   1   4        1.86        0.63      1.76 o 
   6   1   4       24.79       20.41      4.91 o 
   7   1   4        0.30        0.35      2.26 o 
   8   1   4        0.00        0.06      1.99 o 
   9   1   4        0.00        6.16      3.70 o 
  -8   2   4        4.08        3.00      4.34 o 
  -7   2   4       11.63        9.17      3.87 o 
  -6   2   4      107.47      103.73      9.27 o 
  -5   2   4        4.01        2.35      2.62 o 
  -4   2   4       25.39       20.21      4.56 o 
  -3   2   4        4.84        5.68      1.68 o 
  -2   2   4      133.14      123.26      7.82 o 
  -1   2   4       92.91       85.41      5.78 o 
   0   2   4        7.45        9.65      1.13 o 
   1   2   4      119.71      115.95      5.22 o 
   2   2   4      573.96      589.85     15.54 o 
   3   2   4      215.00      244.36     15.01 o 
   4   2   4      590.19      635.05     24.99 o 
   5   2   4       33.97       38.08      8.20 o 
   6   2   4        2.07       -3.47      1.74 o 
   7   2   4       51.44       58.61      6.32 o 
   8   2   4        0.31       -1.10      2.45 o 
   9   2   4        2.43       -1.26      3.76 o 
  -7   3   4        0.10        0.76      2.74 o 
  -6   3   4        2.74        5.97      3.71 o 
  -5   3   4        0.03       -0.60      2.14 o 
  -4   3   4       24.15       27.80      5.61 o 
  -3   3   4       10.20        9.09      2.49 o 
  -2   3   4        0.62        1.15      1.42 o 
  -1   3   4        4.16        4.99      1.63 o 
   0   3   4      304.56      310.12     11.13 o 
   1   3   4      156.17      152.74      5.56 o 
   2   3   4       42.48       37.98      3.84 o 
   3   3   4       28.31       26.54      4.46 o 
   4   3   4      119.48      121.25      5.36 o 
   5   3   4       47.04       45.84      7.57 o 
   6   3   4        0.54        1.03      1.72 o 
   7   3   4      164.82      162.20     24.68 o 
   8   3   4        0.67        1.89      2.82 o 
   9   3   4        0.01        0.65      3.36 o 
  -7   4   4        9.72        9.79      4.01 o 
  -6   4   4       16.42       17.34      4.50 o 
  -5   4   4        1.66        1.98      1.69 o 
  -4   4   4        9.97        8.54      3.38 o 
  -3   4   4      115.48      117.77      4.99 o 
  -2   4   4      143.54      153.92      8.33 o 
  -1   4   4      254.54      268.07     15.93 o 
   0   4   4     1984.33     1983.02     91.06 o 
   1   4   4      127.95      115.16      4.58 o 
   2   4   4       12.34       10.51      2.08 o 
   3   4   4       83.99       73.35      7.80 o 
   4   4   4       86.60       71.55      6.52 o 
   5   4   4       66.39       61.98      3.23 o 
   6   4   4       51.75       50.74      5.29 o 
   7   4   4        4.77        6.32      2.78 o 
   8   4   4        1.64        2.20      2.81 o 
   9   4   4        0.46       -2.87      3.44 o 
  -7   5   4       14.97       11.71      6.52 o 
  -6   5   4        0.00        1.50      2.74 o 
  -5   5   4        0.01       -1.51      2.53 o 
  -4   5   4        0.64        0.11      2.46 o 
  -3   5   4       11.22       12.73      4.43 o 
  -2   5   4       56.53       39.83      5.87 o 
  -1   5   4        0.90        2.20      3.07 o 
   0   5   4       39.69       40.36      3.30 o 
   1   5   4        9.06       10.77      1.69 o 
   2   5   4      276.98      295.08     12.33 o 
   3   5   4      230.63      223.85     17.06 o 
   4   5   4       98.09      103.11      8.65 o 
   5   5   4        4.12        4.97      1.65 o 
   6   5   4       11.75       11.03      2.78 o 
   7   5   4      115.22      103.93     11.69 o 
   8   5   4        0.26       -0.17      2.37 o 
   9   5   4        0.56       -2.30      2.94 o 
  -6   6   4        1.04        1.29      2.97 o 
  -5   6   4        6.18        6.46      3.14 o 
  -4   6   4        3.11       12.24      4.92 o 
  -3   6   4       71.50       74.20      7.56 o 
  -2   6   4        0.79       -1.02      2.65 o 
  -1   6   4        7.90        8.37      2.48 o 
   0   6   4       25.95       21.95      4.11 o 
   1   6   4        2.33        3.89      1.49 o 
   2   6   4        2.68        2.13      1.78 o 
   3   6   4        3.61        3.13      1.10 o 
   4   6   4        6.55       12.80      2.91 o 
   5   6   4        7.70        8.09      2.82 o 
   6   6   4       80.54       77.15      7.14 o 
   7   6   4      102.16       95.65      8.09 o 
   8   6   4        7.26        3.02      2.53 o 
   9   6   4        2.36        1.33      2.13 o 
  -6   7   4        0.01        8.24      6.12 o 
  -5   7   4        4.95       10.16      3.69 o 
  -4   7   4        0.01       -1.98      3.53 o 
  -3   7   4       20.16       22.65      6.29 o 
  -2   7   4       28.57       18.30      5.45 o 
  -1   7   4        5.15        8.29      2.83 o 
   0   7   4       30.24       32.08      4.95 o 
   1   7   4        6.71       11.90      3.34 o 
   2   7   4       10.39       12.21      2.62 o 
   3   7   4       19.07       16.33      3.29 o 
   4   7   4       22.70       20.61      4.25 o 
   5   7   4        4.78        8.69      2.56 o 
   6   7   4      385.47      384.96     38.09 o 
   7   7   4      168.42      146.64     24.09 o 
   8   7   4        0.73        0.15      3.61 o 
   9   7   4        0.62        5.21      6.07 o 
  -5   8   4        0.39        6.67      3.11 o 
  -4   8   4       20.67       16.12      3.93 o 
  -3   8   4       12.56       13.07      4.54 o 
  -2   8   4       17.14        8.43      3.26 o 
  -1   8   4        7.47        5.11      3.30 o 
   0   8   4      108.08      111.68      7.06 o 
   1   8   4      328.01      329.72     22.11 o 
   2   8   4        0.65        2.72      1.80 o 
   3   8   4      237.91      240.06     16.43 o 
   4   8   4       15.78       16.98      3.56 o 
   5   8   4      159.50      131.90     13.04 o 
   6   8   4      236.78      215.94     26.71 o 
   7   8   4       13.10       18.23      4.38 o 
   8   8   4        0.04       -1.24      3.75 o 
   9   8   4        3.47        7.15      4.11 o 
  -4   9   4        0.68       -0.18      7.40 o 
  -3   9   4        8.70        6.77      3.07 o 
  -2   9   4        0.27       -1.46      2.14 o 
  -1   9   4      126.39      124.31     10.71 o 
   0   9   4       36.43       37.26      5.11 o 
   1   9   4        2.24        0.66      1.74 o 
   2   9   4        3.87        2.63      3.51 o 
   3   9   4        0.86        1.03      2.88 o 
   4   9   4       15.01       10.83      4.57 o 
   5   9   4        2.17        1.03      2.19 o 
   6   9   4        9.32       24.35      4.87 o 
   7   9   4       13.57       13.25      3.13 o 
   8   9   4        1.66       -1.42      3.72 o 
   9   9   4        3.19        7.84      7.09 o 
  -4  10   4        0.30        1.36      4.80 o 
  -3  10   4        6.28       10.70      4.82 o 
  -2  10   4        6.83       12.32      3.78 o 
  -1  10   4        6.42       11.52      3.57 o 
   0  10   4       45.46       51.66      4.13 o 
   1  10   4        0.45        0.83      2.48 o 
   2  10   4        4.95        0.00      4.15 o 
   3  10   4        2.55        0.56      2.03 o 
   4  10   4       19.61       19.61      4.99 o 
   5  10   4       59.78       55.26      7.38 o 
   6  10   4        3.46        1.13      2.25 o 
   7  10   4       14.57       15.57      4.18 o 
   8  10   4        2.93        3.94      3.14 o 
  -3  11   4        1.17       -2.66      3.67 o 
  -2  11   4        0.01       -0.35      2.92 o 
  -1  11   4        0.40        3.25      3.10 o 
   0  11   4       10.84        8.60      4.68 o 
   1  11   4        0.05       -2.01      2.79 o 
   2  11   4        5.79        2.76      3.29 o 
   3  11   4        0.43        1.66      1.86 o 
   4  11   4        6.57        4.17      1.71 o 
   5  11   4       24.18       23.47      5.54 o 
   6  11   4       35.01       35.99      9.51 o 
   7  11   4        7.58       11.79      7.86 o 
   8  11   4        2.85        4.71     14.01 o 
  -1  12   4        0.06       -2.07      3.20 o 
   0  12   4        5.34        2.22      4.01 o 
   1  12   4        0.14       -3.72      3.51 o 
   2  12   4        0.11       -0.45      2.20 o 
   3  12   4        7.13        4.90      3.46 o 
   4  12   4       17.34       17.60      4.63 o 
   5  12   4       12.89       17.33      5.55 o 
   6  12   4       35.67       23.75     16.25 o 
   7  12   4        2.93        6.93      8.44 o 
   0  13   4        2.82       -0.81      3.93 o 
   1  13   4        1.95        3.92      5.54 o 
   2  13   4        0.00       -4.49      4.86 o 
   3  13   4        0.35        2.45      4.93 o 
   4  13   4        0.23        1.07      2.69 o 
   5  13   4        5.14        5.21      2.90 o 
   6  13   4        2.48        0.88      3.30 o 
   3  14   4        0.01        1.54      4.45 o 
   4  14   4        0.02       -2.08      3.69 o 
  -5 -11   5        0.27        0.61      3.10 o 
  -4 -11   5       16.14       14.36      6.61 o 
  -3 -11   5        0.98        1.71      3.73 o 
  -2 -11   5        8.26       14.52      5.10 o 
  -1 -11   5        2.99        0.80      5.16 o 
   0 -11   5        3.14       -1.99      3.87 o 
   1 -11   5        1.74       -7.33      4.69 o 
  -6 -10   5        0.11        4.41      3.03 o 
  -5 -10   5        5.16        9.75      3.96 o 
  -4 -10   5       13.24       19.21      6.03 o 
  -3 -10   5       46.96       38.43     12.00 o 
  -2 -10   5        6.19        9.44      4.24 o 
  -1 -10   5        1.57        1.08      4.57 o 
   0 -10   5        0.19        2.58      4.17 o 
   1 -10   5        0.20       -1.01      2.31 o 
   2 -10   5        0.10        4.33      4.12 o 
  -7  -9   5        5.92        1.77      3.63 o 
  -6  -9   5        3.33        5.28      4.16 o 
  -5  -9   5        3.86        7.97      3.38 o 
  -4  -9   5        0.51       -3.10      2.62 o 
  -3  -9   5       40.14       40.61      8.58 o 
  -2  -9   5       11.69       13.80      3.75 o 
  -1  -9   5       12.24       10.30      3.39 o 
   0  -9   5       71.18       66.38     14.53 o 
   1  -9   5        0.19       -0.22      1.97 o 
   2  -9   5       10.90        7.27      4.11 o 
   3  -9   5        2.67       14.22      5.61 o 
  -7  -8   5        1.41        0.78      3.02 o 
  -6  -8   5        0.01       -3.32      2.71 o 
  -5  -8   5       36.04       40.90      9.20 o 
  -4  -8   5      131.19      132.86     24.41 o 
  -3  -8   5      106.10      116.65      9.35 o 
  -2  -8   5        6.23        3.76      3.26 o 
  -1  -8   5        0.32        0.46      2.20 o 
   0  -8   5        0.13       -2.79      1.71 o 
   1  -8   5       56.01       44.00      4.20 o 
   2  -8   5       12.54        9.00      6.12 o 
   3  -8   5        2.49        4.77      2.66 o 
   4  -8   5        0.12       -0.73      6.77 o 
  -7  -7   5        0.41       -3.87      2.92 o 
  -6  -7   5        0.08        1.74      2.74 o 
  -5  -7   5       49.38       57.27      8.23 o 
  -4  -7   5      406.50      426.65     39.84 o 
  -3  -7   5       30.80       34.89      3.67 o 
  -2  -7   5        5.49        7.24      4.05 o 
  -1  -7   5        0.36        1.86      2.45 o 
   0  -7   5       16.23       22.81      6.16 o 
   1  -7   5        3.15        3.72      2.52 o 
   2  -7   5        1.49        0.84      1.84 o 
   3  -7   5        0.92       -3.95      4.27 o 
   4  -7   5        2.37        5.56      2.79 o 
   5  -7   5        4.74       10.12      4.84 o 
  -8  -6   5        2.40       -6.19      4.49 o 
  -7  -6   5        3.80        4.61      2.72 o 
  -6  -6   5       32.09       34.66      7.64 o 
  -5  -6   5      260.16      269.72     23.14 o 
  -4  -6   5      310.72      326.32     29.51 o 
  -3  -6   5      149.61      125.67      8.29 o 
  -2  -6   5       47.24       55.13      6.51 o 
  -1  -6   5      136.95      142.18     10.72 o 
   0  -6   5       18.41       31.77      6.31 o 
   1  -6   5        1.21        1.09      1.62 o 
   2  -6   5        2.51       -5.99      4.95 o 
   3  -6   5        5.56        2.38      6.56 o 
   4  -6   5        1.26        6.07      4.15 o 
   5  -6   5        0.51        0.66      5.77 o 
   6  -6   5        0.60        0.84      5.97 o 
  -8  -5   5        0.03        0.50      4.33 o 
  -7  -5   5        2.05        4.70     12.03 o 
  -6  -5   5       21.27       28.67      4.76 o 
  -5  -5   5       50.95       50.68      4.85 o 
  -4  -5   5        1.41        1.99      3.89 o 
  -3  -5   5      114.33      110.19      7.71 o 
  -2  -5   5        1.39        1.88      1.58 o 
  -1  -5   5       46.26       38.86      6.11 o 
   0  -5   5      147.92      170.13      8.66 o 
   1  -5   5        0.14       -0.30      2.28 o 
   2  -5   5       36.70       45.83      6.74 o 
   3  -5   5       84.20       95.74     10.91 o 
   4  -5   5        8.61       17.54      5.13 o 
   5  -5   5        0.22        6.63      5.91 o 
   6  -5   5        0.00       -4.82      5.38 o 
  -8  -4   5        2.76        6.60      6.78 o 
  -7  -4   5       16.36       11.25      6.92 o 
  -6  -4   5       15.52        7.60      4.43 o 
  -5  -4   5       13.63       12.58      3.56 o 
  -4  -4   5      340.30      330.93     23.12 o 
  -3  -4   5        0.00        0.24      2.93 o 
  -2  -4   5       37.74       41.35      3.97 o 
  -1  -4   5      198.93      186.12      8.62 o 
   0  -4   5        1.46        2.34      1.69 o 
   1  -4   5      108.37      115.14      4.95 o 
   2  -4   5       19.01        7.60      5.86 o 
   3  -4   5       19.66       19.28      5.21 o 
   4  -4   5       30.20       28.87      5.55 o 
   5  -4   5        0.01       -1.77      6.07 o 
   6  -4   5        0.64        2.94      3.66 o 
   7  -4   5        0.00       -3.62      4.15 o 
  -8  -3   5        6.24        0.69      6.95 o 
  -7  -3   5        2.54        3.18      2.47 o 
  -6  -3   5       37.01       29.55      3.46 o 
  -5  -3   5       53.83       49.32      6.26 o 
  -4  -3   5      109.08       96.77      7.44 o 
  -3  -3   5        0.59       -0.62      1.89 o 
  -2  -3   5        3.02        3.37      1.81 o 
  -1  -3   5      210.10      207.54     15.27 o 
   0  -3   5      258.98      254.53     34.95 o 
   1  -3   5       87.10       87.72      8.16 o 
   2  -3   5        0.29        0.07      2.31 o 
   3  -3   5      176.39      189.64     22.67 o 
   4  -3   5       38.82       48.74      7.78 o 
   5  -3   5        0.04       -1.03      2.07 o 
   6  -3   5       12.47       16.29      5.73 o 
   7  -3   5        0.31        2.83      3.68 o 
  -8  -2   5        0.25        4.92      4.48 o 
  -7  -2   5        2.49        8.25      3.93 o 
  -6  -2   5        3.55        1.02      2.78 o 
  -5  -2   5       19.60       26.64      5.26 o 
  -4  -2   5        8.94        7.50      2.29 o 
  -3  -2   5      405.19      410.32     17.24 o 
  -2  -2   5       45.39       43.65      6.74 o 
  -1  -2   5        0.22        4.14      1.13 o 
   0  -2   5     1009.17     1119.15     36.56 o 
   1  -2   5      491.98      535.85     18.99 o 
   2  -2   5       58.01       44.66      5.60 o 
   3  -2   5        3.92        2.83      2.83 o 
   4  -2   5        5.01        3.57      2.46 o 
   5  -2   5        5.03       14.65      4.67 o 
   6  -2   5       28.79       32.23      3.11 o 
   7  -2   5        7.37        5.09      2.45 o 
   8  -2   5        0.02       -2.61      9.05 o 
  -8  -1   5        4.99        6.25      4.63 o 
  -7  -1   5        0.19        0.20      2.45 o 
  -6  -1   5        5.72        4.07      4.09 o 
  -5  -1   5       12.34        6.44      3.61 o 
  -4  -1   5       57.78       63.35      4.46 o 
  -3  -1   5      146.59      143.89      6.24 o 
  -2  -1   5       41.81       42.58      3.17 o 
  -1  -1   5      376.51      422.80     14.09 o 
   0  -1   5     1005.43     1029.65     33.68 o 
   1  -1   5      113.81      114.05      7.18 o 
   2  -1   5        7.19        7.45      2.48 o 
   3  -1   5       36.89       33.51      5.46 o 
   4  -1   5       31.18       25.30      4.91 o 
   5  -1   5        8.36        5.99      2.39 o 
   6  -1   5        0.24        0.09      0.69 o 
   7  -1   5        2.52        4.01      1.76 o 
   8  -1   5        2.68        4.73      8.29 o 
  -8   0   5        1.55        0.33      4.13 o 
  -7   0   5        2.53        0.78      1.86 o 
  -6   0   5        0.54       -1.36      3.40 o 
  -5   0   5       29.73       21.20      5.65 o 
  -4   0   5      433.55      461.14     30.60 o 
  -3   0   5       50.53       44.94      4.58 o 
  -2   0   5        0.55        0.33      1.34 o 
  -1   0   5      656.57      646.02     21.38 o 
   0   0   5      320.01      302.24     10.81 o 
   1   0   5       45.98       40.78      3.27 o 
   2   0   5     1073.59     1110.79     37.11 o 
   3   0   5       33.70       41.97      4.40 o 
   4   0   5       25.03       23.87      4.15 o 
   5   0   5        3.20        3.68      1.55 o 
   6   0   5       36.74       39.47      4.37 o 
   7   0   5        9.01        9.51      3.04 o 
   8   0   5        0.24       -3.34      3.71 o 
  -8   1   5        0.79        1.37      4.81 o 
  -7   1   5        1.19       -2.16      2.68 o 
  -6   1   5       17.27       25.19      4.64 o 
  -5   1   5        6.30        7.47      1.97 o 
  -4   1   5      229.37      225.78     15.78 o 
  -3   1   5       90.38       84.01      8.57 o 
  -2   1   5        1.27        2.76      1.74 o 
  -1   1   5       16.13       17.51      2.60 o 
   0   1   5       79.24       61.51      5.68 o 
   1   1   5        0.42        0.24      1.66 o 
   2   1   5      377.18      379.37     12.63 o 
   3   1   5      394.15      413.27     14.08 o 
   4   1   5        0.11       -0.37      1.29 o 
   5   1   5       70.43       61.52     10.01 o 
   6   1   5       18.51       12.88      3.85 o 
   7   1   5        1.49        1.86      2.93 o 
   8   1   5        0.45       -1.21      1.83 o 
   9   1   5        0.29      -10.45      5.23 o 
  -7   2   5        1.56        0.70      2.27 o 
  -6   2   5        6.08        3.66      2.97 o 
  -5   2   5      164.02      150.64     16.38 o 
  -4   2   5      232.52      221.96     14.22 o 
  -3   2   5       40.92       42.04      6.52 o 
  -2   2   5        2.18       -0.80      3.84 o 
  -1   2   5      387.11      394.17     13.62 o 
   0   2   5      474.45      495.18     17.68 o 
   1   2   5      337.77      338.40     12.41 o 
   2   2   5      343.03      356.96     12.15 o 
   3   2   5        0.02        0.64      1.41 o 
   4   2   5        9.22       10.02      2.53 o 
   5   2   5       42.36       47.03      5.33 o 
   6   2   5        0.75        1.13      1.14 o 
   7   2   5       11.18        2.74      2.28 o 
   8   2   5        1.98       -1.35      2.99 o 
   9   2   5        1.03       -4.18      2.44 o 
  -7   3   5        1.37       -1.34      4.53 o 
  -6   3   5        0.10        2.47      3.65 o 
  -5   3   5        2.02       10.91      3.25 o 
  -4   3   5       23.93       22.43      5.12 o 
  -3   3   5        2.00        2.74      2.20 o 
  -2   3   5        0.57        0.96      4.13 o 
  -1   3   5     1733.23     1794.22     58.93 o 
   0   3   5       25.87       25.11      3.67 o 
   1   3   5     1140.89     1114.75     37.05 o 
   2   3   5        9.67        8.85      1.44 o 
   3   3   5       78.36       79.67      5.07 o 
   4   3   5        1.75        2.98      2.04 o 
   5   3   5       17.27       16.72      3.81 o 
   6   3   5        2.53        5.73      4.86 o 
   7   3   5        0.46        0.31      1.75 o 
   8   3   5        3.34        6.04      2.76 o 
   9   3   5        1.66        1.66      4.54 o 
  -7   4   5        2.67        4.73      3.47 o 
  -6   4   5        1.73       -1.70      3.13 o 
  -5   4   5        2.93        0.83      3.56 o 
  -4   4   5        0.32        4.93      2.78 o 
  -3   4   5       10.15       16.80      3.97 o 
  -2   4   5       28.30       26.30      4.14 o 
  -1   4   5      183.86      182.35      7.49 o 
   0   4   5       13.64       16.93      2.61 o 
   1   4   5        0.45       -0.46      0.92 o 
   2   4   5       87.96       95.36      8.69 o 
   3   4   5      416.05      479.41     19.98 o 
   4   4   5        0.00        0.44      1.25 o 
   5   4   5        4.03        1.68      1.86 o 
   6   4   5        6.91        6.45      1.56 o 
   7   4   5        6.97        3.36      2.67 o 
   8   4   5        7.99        9.14      5.41 o 
   9   4   5        4.11        3.65      3.53 o 
  -6   5   5        0.31       -4.80      3.21 o 
  -5   5   5        1.69        0.15      2.98 o 
  -4   5   5       23.41       36.71      7.50 o 
  -3   5   5       84.10       82.81      7.17 o 
  -2   5   5      100.36      105.18      7.90 o 
  -1   5   5      333.94      354.75     17.73 o 
   0   5   5      577.50      545.67     21.47 o 
   1   5   5        3.68        5.40      1.51 o 
   2   5   5       29.50       31.11      4.23 o 
   3   5   5      539.46      596.61     29.35 o 
   4   5   5       42.47       38.13      7.28 o 
   5   5   5       19.72       19.64      3.82 o 
   6   5   5       37.56       40.69      4.16 o 
   7   5   5        0.01        0.05      1.39 o 
   8   5   5        0.01        3.77      3.13 o 
   9   5   5        0.22       -1.72      2.88 o 
  -6   6   5        0.23        0.24      3.05 o 
  -5   6   5        1.09       -0.71      2.47 o 
  -4   6   5        0.29       -0.17      2.65 o 
  -3   6   5        4.72       12.48      3.52 o 
  -2   6   5       14.59       20.43      4.93 o 
  -1   6   5       98.94      125.05      6.12 o 
   0   6   5      276.06      266.71     10.37 o 
   1   6   5      216.82      212.01      8.86 o 
   2   6   5      270.82      308.34     13.84 o 
   3   6   5      102.54      103.19     13.94 o 
   4   6   5        2.80        3.73      2.92 o 
   5   6   5       27.66       29.32      6.34 o 
   6   6   5      136.48      146.50     16.52 o 
   7   6   5        3.83        5.21      2.20 o 
   8   6   5        3.43        5.26      4.23 o 
   9   6   5        0.01       -2.89      2.12 o 
  -5   7   5        0.15        0.25      2.08 o 
  -4   7   5        4.98        3.82      2.93 o 
  -3   7   5       30.18       35.10      3.35 o 
  -2   7   5       14.71       17.34      4.52 o 
  -1   7   5        0.11       -2.68      3.98 o 
   0   7   5       26.60       22.74      4.66 o 
   1   7   5        0.23        0.92      1.84 o 
   2   7   5       47.28       44.90      8.55 o 
   3   7   5      217.68      249.13     12.20 o 
   4   7   5       83.92       72.79     11.38 o 
   5   7   5        0.24        3.24      4.10 o 
   6   7   5        3.46        2.71      1.29 o 
   7   7   5       10.06       10.42      2.66 o 
   8   7   5        0.73       -2.12      1.75 o 
   9   7   5        0.19        2.08      2.79 o 
  -5   8   5        0.24        0.81      4.15 o 
  -4   8   5        4.91        3.16      3.20 o 
  -3   8   5        4.25        5.06      3.73 o 
  -2   8   5        6.36        6.30      5.65 o 
  -1   8   5        2.01       -3.28      2.27 o 
   0   8   5      101.09       91.32      6.10 o 
   1   8   5       46.66       55.55      5.00 o 
   2   8   5        6.53        2.98      1.40 o 
   3   8   5       11.78       10.23      2.89 o 
   4   8   5        4.25        3.66      3.13 o 
   5   8   5        2.05       -1.32      1.81 o 
   6   8   5       11.27        9.73      2.95 o 
   7   8   5        0.69        2.22      2.23 o 
   8   8   5        0.50       -0.56      2.52 o 
   9   8   5        0.05       -3.49      5.58 o 
  -4   9   5        0.11       -3.36      3.10 o 
  -3   9   5        0.72       -1.89      4.64 o 
  -2   9   5        4.15        0.83      4.48 o 
  -1   9   5       40.25       40.76      3.07 o 
   0   9   5        8.96        6.14      2.82 o 
   1   9   5       36.69       36.81      5.05 o 
   2   9   5        9.39        6.46      4.62 o 
   3   9   5        2.16        0.08      1.31 o 
   4   9   5        0.02       -0.77      1.71 o 
   5   9   5        0.07       -1.20      2.41 o 
   6   9   5       16.90       14.96      4.04 o 
   7   9   5       14.24       10.68      4.35 o 
   8   9   5        0.78       -3.39      5.57 o 
  -3  10   5        0.58        5.53      3.96 o 
  -2  10   5        0.45        3.27      5.23 o 
  -1  10   5        0.06        0.33      4.73 o 
   0  10   5       20.60       31.92      4.48 o 
   1  10   5       28.22       28.17      6.16 o 
   2  10   5       45.74       60.47      6.23 o 
   3  10   5        0.07        5.37      2.84 o 
   4  10   5       52.00       41.34      9.79 o 
   5  10   5       23.16       26.40      5.67 o 
   6  10   5        8.14        1.55      3.38 o 
   7  10   5       11.57        9.95      6.32 o 
   8  10   5        0.03        2.58      2.92 o 
  -2  11   5        1.80        1.54      2.91 o 
  -1  11   5        0.00        3.96      4.24 o 
   0  11   5        1.28        5.31      3.02 o 
   1  11   5        0.15       -2.39      2.56 o 
   2  11   5        0.15        2.02      3.16 o 
   3  11   5       40.40       26.88      7.56 o 
   4  11   5       40.72       30.22      6.45 o 
   5  11   5        4.13        0.12      1.86 o 
   6  11   5       27.91       33.28      9.36 o 
   7  11   5        0.99       -2.46      2.67 o 
   8  11   5        1.27        0.54      5.28 o 
  -1  12   5        8.95        4.77      4.36 o 
   0  12   5        0.39       -2.93      4.03 o 
   1  12   5        2.02        1.71      4.23 o 
   2  12   5        0.06        3.18      2.11 o 
   3  12   5        0.00        4.95      3.10 o 
   4  12   5        3.10        3.29      2.39 o 
   5  12   5        2.51        3.75      3.17 o 
   6  12   5        9.87        9.40      5.77 o 
   7  12   5       12.35       17.16      5.84 o 
   0  13   5        1.29       -3.68      4.32 o 
   1  13   5        1.73        2.82      3.77 o 
   2  13   5        1.24        2.79      3.12 o 
   3  13   5        0.86        1.34      2.41 o 
   4  13   5        0.80        2.63      4.26 o 
   5  13   5        0.16       -0.06      4.17 o 
   6  13   5        2.80        3.89      4.04 o 
  -4 -11   6        6.58       -1.38      6.21 o 
  -3 -11   6        2.31        0.33      3.93 o 
  -2 -11   6        0.00       -4.71      2.76 o 
  -1 -11   6        1.94        0.73      2.57 o 
   0 -11   6        0.26        7.64      6.12 o 
  -5 -10   6        2.03        4.29      3.30 o 
  -4 -10   6        6.50        2.49      4.97 o 
  -3 -10   6       33.45       41.21     11.96 o 
  -2 -10   6        1.60       -0.49      4.09 o 
  -1 -10   6        0.05       -6.59      4.67 o 
   0 -10   6        0.02        0.28      3.60 o 
   1 -10   6        0.02        9.03      8.41 o 
   2 -10   6        1.29       -2.96      6.67 o 
  -6  -9   6        7.85        9.98      4.10 o 
  -5  -9   6        3.56        4.48      3.38 o 
  -4  -9   6        1.49       -0.90      4.06 o 
  -3  -9   6       45.12       59.73     11.04 o 
  -2  -9   6        0.04        2.13      3.48 o 
  -1  -9   6        1.27        5.96      3.04 o 
   0  -9   6        2.98        5.37      1.18 o 
   1  -9   6        2.17        4.17      3.14 o 
   2  -9   6       29.05       39.79     13.78 o 
   3  -9   6        9.82       11.96      5.18 o 
  -7  -8   6        0.01       -0.60      2.92 o 
  -6  -8   6        0.44       -4.45      2.77 o 
  -5  -8   6        0.09       -1.04      2.38 o 
  -4  -8   6        8.43        4.20      4.55 o 
  -3  -8   6       31.76       23.53      6.55 o 
  -2  -8   6        5.97        0.29      4.15 o 
  -1  -8   6       17.16       28.95      4.07 o 
   0  -8   6       10.02        6.29      2.02 o 
   1  -8   6       14.69        8.57      3.92 o 
   2  -8   6       35.91       49.00     11.31 o 
   3  -8   6        0.14       11.39      6.07 o 
   4  -8   6        0.12       -3.57      6.22 o 
  -7  -7   6        6.13        7.86      8.06 o 
  -6  -7   6        0.61        3.32      3.88 o 
  -5  -7   6       25.56       24.39      5.07 o 
  -4  -7   6        0.48        1.85      2.14 o 
  -3  -7   6       17.69       25.87      5.45 o 
  -2  -7   6       43.42       51.04      4.84 o 
  -1  -7   6        0.19       -2.45      1.91 o 
   0  -7   6        0.62        0.85      1.77 o 
   1  -7   6        2.38       -0.97      3.17 o 
   2  -7   6        1.26       -3.60      4.95 o 
   3  -7   6        2.49       -2.10      3.88 o 
   4  -7   6        1.16        3.06      5.42 o 
   5  -7   6        0.16        0.02      7.39 o 
  -7  -6   6        2.83        1.16      4.41 o 
  -6  -6   6        4.39        6.14      2.07 o 
  -5  -6   6       17.57       19.47      4.14 o 
  -4  -6   6       66.76       66.28      6.80 o 
  -3  -6   6       64.47       74.26      6.77 o 
  -2  -6   6      179.62      163.71     15.05 o 
  -1  -6   6        5.13        3.27      2.75 o 
   0  -6   6       15.75       26.24      5.32 o 
   1  -6   6        9.41        9.48      3.68 o 
   2  -6   6        2.94        2.74      4.79 o 
   3  -6   6        0.20        1.28      7.95 o 
   4  -6   6        5.06        4.35      3.77 o 
   5  -6   6        0.01       -1.71      4.69 o 
  -7  -5   6        0.92       -2.24      3.07 o 
  -6  -5   6        0.41        0.62      3.97 o 
  -5  -5   6        7.47        9.43      3.18 o 
  -4  -5   6      598.99      600.64     57.98 o 
  -3  -5   6      186.32      160.07      9.52 o 
  -2  -5   6       54.52       60.35      4.58 o 
  -1  -5   6        3.63        0.75      2.17 o 
   0  -5   6       19.07       13.05      4.27 o 
   1  -5   6        7.23        5.31      2.82 o 
   2  -5   6       25.62       23.32      7.19 o 
   3  -5   6        1.99        4.05      2.59 o 
   4  -5   6       28.83       37.52      7.24 o 
   5  -5   6        9.00        3.79      4.81 o 
   6  -5   6        0.56        0.54      2.34 o 
  -8  -4   6        0.00       -0.99      5.92 o 
  -7  -4   6        3.43        9.80      3.14 o 
  -6  -4   6        3.25       -0.76      2.98 o 
  -5  -4   6        0.48       -1.39      2.69 o 
  -4  -4   6      248.13      239.62     26.76 o 
  -3  -4   6      102.47       93.93      7.63 o 
  -2  -4   6       31.72       30.68      8.19 o 
  -1  -4   6        2.65        0.53      1.85 o 
   0  -4   6       41.55       46.73      7.32 o 
   1  -4   6       10.22       13.74      3.13 o 
   2  -4   6       14.92       17.23      4.41 o 
   3  -4   6       53.74       52.24      7.37 o 
   4  -4   6        1.58       -1.09      2.60 o 
   5  -4   6        0.01       -2.37      3.68 o 
   6  -4   6        0.69       -3.17      3.26 o 
   7  -4   6        0.82       -2.25      2.95 o 
  -8  -3   6        0.39        4.52      5.06 o 
  -7  -3   6        4.11        4.64      5.75 o 
  -6  -3   6       49.72       58.47      9.13 o 
  -5  -3   6        1.30       -0.61      2.08 o 
  -4  -3   6      139.38      124.74      8.22 o 
  -3  -3   6        1.00       -1.22      1.94 o 
  -2  -3   6      278.40      276.68     11.94 o 
  -1  -3   6        9.25        7.89      2.35 o 
   0  -3   6      281.95      316.62     13.77 o 
   1  -3   6      113.06      109.59      5.01 o 
   2  -3   6       33.49       24.22      5.63 o 
   3  -3   6       69.13       68.66      7.62 o 
   4  -3   6        3.20        0.93      2.11 o 
   5  -3   6        0.15        1.74      2.85 o 
   6  -3   6        2.75        3.33      3.25 o 
   7  -3   6        0.09       -2.99      2.35 o 
  -8  -2   6        1.53       -5.07     14.83 o 
  -7  -2   6        9.26       12.55      4.91 o 
  -6  -2   6       21.15       21.97      5.32 o 
  -5  -2   6      101.01       84.97      8.23 o 
  -4  -2   6      182.55      167.62     14.27 o 
  -3  -2   6      137.35      124.48      5.60 o 
  -2  -2   6       83.26       76.63      7.16 o 
  -1  -2   6        6.47       11.75      2.97 o 
   0  -2   6        1.02        0.02      2.04 o 
   1  -2   6      203.04      210.17      9.47 o 
   2  -2   6       14.75        5.64      3.13 o 
   3  -2   6       37.62       42.33      6.62 o 
   4  -2   6        0.04        7.10      4.19 o 
   5  -2   6        2.29        2.33      2.95 o 
   6  -2   6        0.63        2.95      2.29 o 
   7  -2   6        0.90        2.68      3.20 o 
   8  -2   6        1.97        4.50      6.12 o 
  -8  -1   6        0.69       -1.40      3.87 o 
  -7  -1   6        2.41        5.68      4.42 o 
  -6  -1   6        0.01       -2.86      2.43 o 
  -5  -1   6       70.75       77.19      7.46 o 
  -4  -1   6      527.02      547.07     31.33 o 
  -3  -1   6       32.07       36.84      5.77 o 
  -2  -1   6       36.57       34.93      5.40 o 
  -1  -1   6        4.73        7.27      1.87 o 
   0  -1   6       16.33       18.09      2.96 o 
   1  -1   6       26.43       31.26      3.82 o 
   2  -1   6      322.24      335.99     13.52 o 
   3  -1   6        1.96        3.30      1.79 o 
   4  -1   6       19.92       20.89      5.47 o 
   5  -1   6        4.38        4.36      2.42 o 
   6  -1   6        0.08        2.15      1.72 o 
   7  -1   6        1.79        2.87      1.69 o 
   8  -1   6        0.00       -4.28      5.51 o 
  -7   0   6        4.92        5.69      4.30 o 
  -6   0   6        0.41       -0.83      2.25 o 
  -5   0   6        5.55        5.70      2.81 o 
  -4   0   6       66.10       65.80      4.20 o 
  -3   0   6        8.20        6.29      2.46 o 
  -2   0   6      162.75      149.20      6.50 o 
  -1   0   6      412.03      408.13     13.76 o 
   0   0   6       53.56       56.93      4.34 o 
   1   0   6     1930.63     1975.18     70.70 o 
   2   0   6      800.44      843.63     28.64 o 
   3   0   6       10.91        7.46      2.28 o 
   4   0   6        2.22        1.01      1.73 o 
   5   0   6        0.26       -0.83      1.72 o 
   6   0   6        0.03       -0.20      0.99 o 
   7   0   6       14.81       17.49      4.19 o 
   8   0   6        0.96        3.39      4.45 o 
  -7   1   6        0.89        2.17      5.32 o 
  -6   1   6        0.11        3.45      4.51 o 
  -5   1   6      243.06      257.35     26.97 o 
  -4   1   6       29.21       34.10      5.75 o 
  -3   1   6       63.61       63.41      3.99 o 
  -2   1   6        0.30        4.28      1.74 o 
  -1   1   6      107.32      108.63      7.06 o 
   0   1   6     1720.68     1845.53     60.84 o 
   1   1   6      456.26      483.48     16.01 o 
   2   1   6        0.00       -2.98      1.49 o 
   3   1   6       71.65       69.14      7.00 o 
   4   1   6      111.52      102.22      6.73 o 
   5   1   6        4.52        4.51      2.32 o 
   6   1   6        0.21        0.60      1.44 o 
   7   1   6        2.47        1.54      1.50 o 
   8   1   6        1.98        0.72      1.69 o 
  -7   2   6        5.90       13.24      5.08 o 
  -6   2   6       64.61       31.36     14.56 o 
  -5   2   6      597.44      591.87     83.00 o 
  -4   2   6       46.93       46.71      4.99 o 
  -3   2   6       13.97       10.69      4.16 o 
  -2   2   6       38.91       40.82      4.40 o 
  -1   2   6        5.98        7.88      1.89 o 
   0   2   6       14.45        6.43      2.76 o 
   1   2   6       34.96       40.19      4.32 o 
   2   2   6       38.15       38.50      3.00 o 
   3   2   6        1.17        1.54      1.30 o 
   4   2   6       71.74       80.04      6.04 o 
   5   2   6        0.02       -1.81      1.83 o 
   6   2   6        0.89        1.03      1.31 o 
   7   2   6        1.91        1.07      0.92 o 
   8   2   6        1.69       -1.83      2.86 o 
   9   2   6        4.69        4.85      4.26 o 
  -7   3   6        1.04       -4.82      3.08 o 
  -6   3   6        0.49        0.56      1.86 o 
  -5   3   6        7.52        2.92      2.45 o 
  -4   3   6       18.74       15.67      4.45 o 
  -3   3   6       33.48       44.79      5.36 o 
  -2   3   6       31.85       37.50      5.85 o 
  -1   3   6       73.16       75.55      7.10 o 
   0   3   6        8.74        9.65      3.17 o 
   1   3   6        0.00       -0.10      1.47 o 
   2   3   6      385.72      418.30     14.28 o 
   3   3   6      101.17      105.49      5.78 o 
   4   3   6       62.20       66.85      3.10 o 
   5   3   6        0.06       -1.17      1.37 o 
   6   3   6        8.52        7.44      2.19 o 
   7   3   6        2.25        1.76      1.38 o 
   8   3   6        3.11        9.30      2.22 o 
   9   3   6        3.93        7.57      4.93 o 
  -6   4   6        4.43        4.09      3.45 o 
  -5   4   6       17.26       32.91      7.33 o 
  -4   4   6        0.88       -3.85      2.11 o 
  -3   4   6        7.06        7.67      2.86 o 
  -2   4   6       69.61       69.62      3.71 o 
  -1   4   6      299.90      308.50     12.47 o 
   0   4   6      269.74      274.31     11.00 o 
   1   4   6        5.22        2.88      1.84 o 
   2   4   6      202.83      211.85      9.66 o 
   3   4   6       66.99       69.90      7.98 o 
   4   4   6        1.22        1.53      1.00 o 
   5   4   6       53.20       55.07      4.33 o 
   6   4   6        0.44        0.16      1.36 o 
   7   4   6       12.53       18.78      3.76 o 
   8   4   6       26.62       28.25      7.37 o 
   9   4   6        3.03       -1.23      3.03 o 
  -6   5   6        8.95       20.79      5.83 o 
  -5   5   6       18.90       20.01      4.26 o 
  -4   5   6        2.73       -1.32      4.36 o 
  -3   5   6       16.15       15.67      3.97 o 
  -2   5   6       11.09        8.94      3.08 o 
  -1   5   6        6.95        5.94      2.75 o 
   0   5   6      410.50      420.25     17.14 o 
   1   5   6       60.31       49.47      4.68 o 
   2   5   6        6.57        9.25      2.41 o 
   3   5   6       72.59       60.27      6.95 o 
   4   5   6       64.48       78.14      4.17 o 
   5   5   6        0.00       -0.16      1.50 o 
   6   5   6       17.89       15.70      4.22 o 
   7   5   6        0.24       -0.22      1.01 o 
   8   5   6       15.28        4.74      5.34 o 
   9   5   6        0.28       -1.62      2.28 o 
  -6   6   6        0.75       -6.83      3.41 o 
  -5   6   6        0.70        4.70      3.38 o 
  -4   6   6        0.11       -0.81      2.59 o 
  -3   6   6        1.26        1.78      2.25 o 
  -2   6   6       27.54       24.31      4.40 o 
  -1   6   6      359.58      374.71     25.12 o 
   0   6   6       14.39       17.13      3.09 o 
   1   6   6       45.12       36.55      5.66 o 
   2   6   6      107.87       98.47      4.57 o 
   3   6   6        2.93        1.20      2.04 o 
   4   6   6       41.93       39.62      6.22 o 
   5   6   6       27.59       35.56      9.50 o 
   6   6   6       37.48       40.23      3.72 o 
   7   6   6       41.65        5.03     16.78 o 
   8   6   6        0.17       -0.18      1.33 o 
   9   6   6        6.63        4.54      2.85 o 
  -5   7   6        0.34        4.06      3.41 o 
  -4   7   6       14.71       23.39      4.77 o 
  -3   7   6       28.68       36.72      7.36 o 
  -2   7   6        3.18        3.19      2.76 o 
  -1   7   6        0.54        5.01      5.17 o 
   0   7   6        0.89        2.66      3.05 o 
   1   7   6        0.46       -1.45      1.44 o 
   2   7   6        6.73        4.76      3.28 o 
   3   7   6        1.49        1.31      3.96 o 
   4   7   6       40.31       45.67      6.73 o 
   5   7   6       82.17       84.29      9.43 o 
   6   7   6        0.77        1.77      1.90 o 
   7   7   6       65.42       35.01     12.64 o 
   8   7   6        0.82        2.32      3.49 o 
   9   7   6        0.62       -8.64      9.00 o 
  -5   8   6        0.00        0.66      5.56 o 
  -4   8   6        0.25        0.94      3.86 o 
  -3   8   6        8.03        8.20      4.52 o 
  -2   8   6       17.79       22.32      3.50 o 
  -1   8   6       28.85       15.45      7.61 o 
   0   8   6        6.25       10.39      2.11 o 
   1   8   6        0.33        0.52      3.95 o 
   2   8   6       87.56       81.50      6.03 o 
   3   8   6        3.23        0.18      5.63 o 
   4   8   6       19.52       29.73      9.27 o 
   5   8   6       44.46       46.69      6.28 o 
   6   8   6       63.49       58.12      6.05 o 
   7   8   6       24.31       16.50     15.70 o 
   8   8   6        0.12        0.28      1.60 o 
   9   8   6        0.00        0.95      6.74 o 
  -4   9   6        0.56       -5.35      5.10 o 
  -3   9   6        2.80       -2.07      3.65 o 
  -2   9   6        0.02        0.22      3.39 o 
  -1   9   6       10.07        6.08      3.70 o 
   0   9   6       28.51       34.15      4.29 o 
   1   9   6      108.29      106.44     10.45 o 
   2   9   6       28.67       25.30      7.84 o 
   3   9   6       53.68       60.65      6.98 o 
   4   9   6        0.65       -5.10      6.04 o 
   5   9   6        0.40       -2.20      2.33 o 
   6   9   6       30.84       42.50      7.45 o 
   7   9   6        4.10        4.11      3.48 o 
   8   9   6        0.83        0.46      5.28 o 
  -3  10   6        1.52        2.85      3.19 o 
  -2  10   6        0.00       -2.15      5.06 o 
  -1  10   6        5.93        6.58      3.54 o 
   0  10   6        2.49        3.60      3.53 o 
   1  10   6        2.07       -2.42      2.26 o 
   2  10   6        7.34        4.74      3.78 o 
   3  10   6        1.23        0.57      3.16 o 
   4  10   6       25.67       32.85      7.17 o 
   5  10   6        9.84       10.94      4.66 o 
   6  10   6       20.63       19.46      6.75 o 
   7  10   6        0.78       -2.01      2.98 o 
   8  10   6        0.39        3.01      4.46 o 
  -2  11   6        0.47        6.08      7.16 o 
  -1  11   6        2.34        5.05      6.04 o 
   0  11   6        0.62       -1.46      2.35 o 
   1  11   6        2.41        0.96      2.44 o 
   2  11   6        3.07        4.34      3.39 o 
   3  11   6        0.79       -0.91      2.36 o 
   4  11   6       10.95       13.74      7.92 o 
   5  11   6        2.32        2.99      6.00 o 
   6  11   6        4.87        9.73      5.16 o 
   7  11   6        3.35        5.42      3.93 o 
  -1  12   6        0.66        4.80      6.57 o 
   0  12   6        0.12        1.34      3.51 o 
   1  12   6        0.01        6.24      2.59 o 
   2  12   6        0.00        0.00      2.24 o 
   3  12   6        0.66       -3.96      2.70 o 
   4  12   6        1.09        2.78      2.79 o 
   5  12   6        5.23        6.88      5.94 o 
   6  12   6        0.13       -0.66      4.03 o 
   7  12   6        1.49        4.38      3.82 o 
   1  13   6        0.00       -1.32      2.60 o 
   2  13   6        5.51        8.08      3.49 o 
   3  13   6        3.68        3.35      5.37 o 
   4  13   6        0.42        0.45      6.99 o 
   5  13   6        1.95        7.87      6.32 o 
   6  13   6        0.15       -8.94      4.47 o 
  -4 -10   7        2.09        8.89      5.89 o 
  -3 -10   7        8.23       12.96      5.23 o 
  -2 -10   7       15.50       28.43      7.71 o 
  -1 -10   7        2.35        2.99      3.33 o 
   0 -10   7        0.15       -0.28      2.54 o 
   1 -10   7        0.41       -3.47      6.09 o 
  -5  -9   7        6.40        1.74      2.81 o 
  -4  -9   7        0.03        3.31      3.42 o 
  -3  -9   7        1.40        6.81      3.53 o 
  -2  -9   7        6.42        4.74      5.84 o 
  -1  -9   7        4.48        0.00      2.75 o 
   0  -9   7        3.39        4.91      4.22 o 
   1  -9   7       10.66       21.61      7.27 o 
   2  -9   7        1.29        3.15      8.54 o 
  -6  -8   7        0.09        0.22      2.56 o 
  -5  -8   7       11.03       21.85      6.36 o 
  -4  -8   7       58.57       65.57     14.41 o 
  -3  -8   7        0.23       -6.32      3.29 o 
  -2  -8   7        4.21        5.62      3.45 o 
  -1  -8   7        0.01        0.91      3.54 o 
   0  -8   7        0.24       -1.66      3.02 o 
   1  -8   7        0.35        2.34      1.72 o 
   2  -8   7        2.06        7.49      4.28 o 
   3  -8   7        8.19        9.06      4.88 o 
  -6  -7   7        2.54       -4.70      3.93 o 
  -5  -7   7       18.14       18.37      5.32 o 
  -4  -7   7        4.87        7.01      4.18 o 
  -3  -7   7       88.52       82.91     16.32 o 
  -2  -7   7        0.10       -4.33      3.34 o 
  -1  -7   7        1.12        3.16      4.36 o 
   0  -7   7        2.70        3.29      3.23 o 
   1  -7   7        0.05        0.64      1.46 o 
   2  -7   7        0.29       -1.54      4.20 o 
   3  -7   7       12.54       22.54      7.33 o 
   4  -7   7        0.25       -1.15      3.34 o 
  -7  -6   7        4.92       13.22      4.83 o 
  -6  -6   7        6.51        6.29      4.13 o 
  -5  -6   7       10.00       16.27      3.81 o 
  -4  -6   7       40.55       41.25      7.42 o 
  -3  -6   7      424.28      448.95     38.19 o 
  -2  -6   7       24.12        8.68      8.63 o 
  -1  -6   7       48.39       45.14      4.59 o 
   0  -6   7       79.37       77.65      7.12 o 
   1  -6   7        0.13        2.59      1.84 o 
   2  -6   7       23.47       25.49      3.76 o 
   3  -6   7       12.78       19.56      5.64 o 
   4  -6   7        0.00       -1.17      6.39 o 
   5  -6   7        0.00        6.25      8.19 o 
  -7  -5   7       18.63       16.04      6.90 o 
  -6  -5   7        4.41        9.45      3.80 o 
  -5  -5   7        5.02        4.22      2.35 o 
  -4  -5   7       85.37       91.92      6.18 o 
  -3  -5   7       24.28       29.92      4.65 o 
  -2  -5   7       42.56       46.82      4.50 o 
  -1  -5   7        2.16        1.68      3.80 o 
   0  -5   7       33.15       34.85      4.89 o 
   1  -5   7        1.10        1.77      2.84 o 
   2  -5   7       12.61       22.58      6.72 o 
   3  -5   7        0.01       -2.38      4.08 o 
   4  -5   7        0.10        1.97      4.19 o 
   5  -5   7        0.02        3.67      3.62 o 
   6  -5   7        0.04        1.61      3.48 o 
  -7  -4   7        0.06        0.24      2.77 o 
  -6  -4   7        9.69        6.69      2.79 o 
  -5  -4   7       13.26       16.03      5.25 o 
  -4  -4   7       12.39        8.41      3.35 o 
  -3  -4   7      127.34      124.69     12.36 o 
  -2  -4   7        8.73        7.16      2.83 o 
  -1  -4   7       23.54       14.84      4.92 o 
   0  -4   7        0.34        1.11      2.41 o 
   1  -4   7        4.56       11.08      2.96 o 
   2  -4   7        0.00        6.10      6.71 o 
   3  -4   7      118.91      149.41     16.62 o 
   4  -4   7       26.90       39.13      3.90 o 
   5  -4   7        3.54       10.72      4.13 o 
   6  -4   7       11.95       12.04      5.14 o 
  -7  -3   7        6.74        4.01      5.02 o 
  -6  -3   7       31.15       35.71      7.97 o 
  -5  -3   7       28.42       27.46      2.87 o 
  -4  -3   7       87.02       92.51      9.15 o 
  -3  -3   7      115.61      103.52      7.47 o 
  -2  -3   7       25.04       22.42      5.14 o 
  -1  -3   7        3.94       -1.57      1.97 o 
   0  -3   7       38.06       27.10      4.89 o 
   1  -3   7       90.43       84.24     10.14 o 
   2  -3   7       12.48       14.39      3.64 o 
   3  -3   7        2.89        2.83      2.67 o 
   4  -3   7       59.52       61.45      6.84 o 
   5  -3   7        1.94       -3.22      3.26 o 
   6  -3   7        1.82       -1.74      7.29 o 
   7  -3   7        7.14        0.83      3.99 o 
  -7  -2   7        4.97        5.59      3.17 o 
  -6  -2   7        1.86        2.00      2.16 o 
  -5  -2   7        7.76        4.35      2.93 o 
  -4  -2   7       77.02       67.36      6.82 o 
  -3  -2   7       59.36       54.36      5.24 o 
  -2  -2   7      126.58      125.64      8.70 o 
  -1  -2   7        4.21        4.83      2.06 o 
   0  -2   7        2.66       -0.82      2.62 o 
   1  -2   7       14.19       15.10      2.91 o 
   2  -2   7       22.61       14.29      4.27 o 
   3  -2   7       99.46      116.07      8.55 o 
   4  -2   7        0.88       -1.44      2.59 o 
   5  -2   7        0.02       -1.16      2.74 o 
   6  -2   7        3.24        4.43      2.48 o 
   7  -2   7       19.98       14.56      5.35 o 
  -7  -1   7        0.46        1.94      4.18 o 
  -6  -1   7        5.05        3.00      3.06 o 
  -5  -1   7        1.34        3.19      2.74 o 
  -4  -1   7      338.72      326.59     35.67 o 
  -3  -1   7       22.06       22.52      4.33 o 
  -2  -1   7      324.41      303.49     13.17 o 
  -1  -1   7       43.42       51.06      4.86 o 
   0  -1   7       81.45       79.21      7.36 o 
   1  -1   7      723.38      764.88     30.33 o 
   2  -1   7      513.62      530.84     20.59 o 
   3  -1   7       23.81       21.58      5.05 o 
   4  -1   7        1.29        1.01      2.72 o 
   5  -1   7        1.02       -0.11      2.51 o 
   6  -1   7       26.74       28.37      5.10 o 
   7  -1   7        7.53       10.81      4.86 o 
   8  -1   7        0.09        5.60      4.59 o 
  -7   0   7        8.24        8.50      3.07 o 
  -6   0   7        9.25        9.10      7.48 o 
  -5   0   7       59.64       62.63      4.79 o 
  -4   0   7       73.25       70.66      6.73 o 
  -3   0   7      128.53      112.61      7.83 o 
  -2   0   7       24.23       24.53      4.29 o 
  -1   0   7       65.52       66.94      6.24 o 
   0   0   7       51.68       58.48      5.53 o 
   1   0   7      687.59      707.37     27.83 o 
   2   0   7      147.93      138.06      5.83 o 
   3   0   7       95.69       87.62      5.65 o 
   4   0   7        1.56        3.63      1.70 o 
   5   0   7        7.87        8.43      2.74 o 
   6   0   7       17.34       21.83      3.75 o 
   7   0   7        2.21        0.83      3.38 o 
   8   0   7        5.52        4.44     12.55 o 
  -7   1   7        0.65        3.24      3.91 o 
  -6   1   7        0.01        2.33      3.13 o 
  -5   1   7        0.39       -3.43      2.16 o 
  -4   1   7       29.80       35.55      4.97 o 
  -3   1   7       13.31       12.89      4.01 o 
  -2   1   7      114.29      108.34      4.72 o 
  -1   1   7        3.39        3.86      3.41 o 
   0   1   7        0.10       -0.54      1.52 o 
   1   1   7       12.97        8.79      3.62 o 
   2   1   7       56.87       53.68      6.14 o 
   3   1   7        7.51        7.62      2.40 o 
   4   1   7        0.05        1.24      1.36 o 
   5   1   7       10.30       11.52      3.20 o 
   6   1   7       38.63       35.30      5.19 o 
   7   1   7        6.34        4.38      2.55 o 
   8   1   7        0.06       -0.02      7.33 o 
  -7   2   7        2.77        0.50      2.38 o 
  -6   2   7       20.71       23.80      6.03 o 
  -5   2   7        0.38       -2.47      2.99 o 
  -4   2   7       40.44       48.06      6.29 o 
  -3   2   7        0.01        0.79      1.91 o 
  -2   2   7       71.27       69.76      3.52 o 
  -1   2   7       63.53       74.73      7.67 o 
   0   2   7       41.84       44.63      4.24 o 
   1   2   7       55.34       56.82      5.74 o 
   2   2   7       14.50       12.69      3.22 o 
   3   2   7      129.06      130.33      5.97 o 
   4   2   7        1.06       -2.10      1.75 o 
   5   2   7       79.87       70.81      7.07 o 
   6   2   7        4.53        5.81      3.00 o 
   7   2   7        1.06        0.95      1.15 o 
   8   2   7        0.04        0.32      3.36 o 
  -6   3   7        2.40        4.22      5.14 o 
  -5   3   7       12.19       11.64      4.10 o 
  -4   3   7      129.96      130.70     11.32 o 
  -3   3   7        3.02       -3.14      4.27 o 
  -2   3   7        4.38        9.77      4.85 o 
  -1   3   7       67.61       64.29      6.39 o 
   0   3   7      418.12      435.35     17.51 o 
   1   3   7        7.79       12.42      3.23 o 
   2   3   7       95.10       97.32      7.38 o 
   3   3   7       44.82       59.16      6.45 o 
   4   3   7       14.96       19.64      4.43 o 
   5   3   7        8.49        9.82      2.57 o 
   6   3   7       22.27       22.98      4.65 o 
   7   3   7        0.03        1.66      1.15 o 
   8   3   7        0.70       -3.21      1.82 o 
   9   3   7        0.11       -1.97      3.89 o 
  -6   4   7        0.58        1.79      3.29 o 
  -5   4   7       28.30       34.03      6.90 o 
  -4   4   7        0.70       -1.17      2.42 o 
  -3   4   7        1.55        0.09      2.80 o 
  -2   4   7      126.42      127.74      7.71 o 
  -1   4   7       66.77       74.71      3.72 o 
   0   4   7       78.80       77.49      3.72 o 
   1   4   7       60.64       61.10      5.72 o 
   2   4   7       22.36       23.21      4.33 o 
   3   4   7       24.35       21.70      3.31 o 
   4   4   7       25.12       17.41      3.57 o 
   5   4   7        3.28       -0.01      2.41 o 
   6   4   7        0.54        0.22      1.30 o 
   7   4   7        1.73        2.71      1.11 o 
   8   4   7        0.30        1.74      3.02 o 
   9   4   7        0.02        2.08      2.85 o 
  -6   5   7        8.52       11.24      4.56 o 
  -5   5   7       15.53       24.16      5.85 o 
  -4   5   7        1.41        2.68      2.75 o 
  -3   5   7        1.26       -0.03      2.44 o 
  -2   5   7       11.47       17.70      4.54 o 
  -1   5   7      270.63      266.72     18.01 o 
   0   5   7      290.07      296.71     11.62 o 
   1   5   7      103.70       97.57      4.14 o 
   2   5   7       38.27       35.53      6.83 o 
   3   5   7       25.47       25.93      6.08 o 
   4   5   7        2.47        5.95      2.91 o 
   5   5   7       27.08       17.74      4.02 o 
   6   5   7        8.08        9.13      2.56 o 
   7   5   7       14.96       18.62      3.36 o 
   8   5   7        0.48       -0.48      2.40 o 
   9   5   7        1.29       -0.17      3.91 o 
  -5   6   7        2.30       -1.27      4.30 o 
  -4   6   7       29.70       34.94      7.12 o 
  -3   6   7        1.82        2.95      3.23 o 
  -2   6   7        7.07        6.56      2.73 o 
  -1   6   7       33.44       39.36      5.76 o 
   0   6   7      178.74      191.40     13.01 o 
   1   6   7      138.18      120.73      8.33 o 
   2   6   7       15.55       14.39      3.35 o 
   3   6   7       15.96       14.43      4.35 o 
   4   6   7       23.27       29.84      7.81 o 
   5   6   7        7.36        6.21      3.77 o 
   6   6   7        0.59       -0.01      2.50 o 
   7   6   7        2.62       -1.30      2.40 o 
   8   6   7        7.10        2.10      1.98 o 
   9   6   7        2.01        1.06     10.56 o 
  -5   7   7        2.30        5.43      3.36 o 
  -4   7   7        8.74        6.61      3.99 o 
  -3   7   7        0.31        5.27      3.33 o 
  -2   7   7       46.56       50.23      4.67 o 
  -1   7   7       18.41       23.61      4.60 o 
   0   7   7        7.20        6.11      4.01 o 
   1   7   7       11.91       13.51      3.05 o 
   2   7   7        0.65        3.76      3.19 o 
   3   7   7       65.13       68.57      5.23 o 
   4   7   7        0.02        7.73      2.95 o 
   5   7   7        9.06       15.23      5.13 o 
   6   7   7        0.29       -2.21      3.59 o 
   7   7   7       20.97       25.01      6.60 o 
   8   7   7        4.51       -7.48      5.81 o 
   9   7   7        0.06       -5.72      5.02 o 
  -4   8   7        0.01        1.39      4.00 o 
  -3   8   7        0.00        2.67      3.72 o 
  -2   8   7        1.74       -2.35      2.96 o 
  -1   8   7        0.08       -1.16      2.86 o 
   0   8   7       68.46       55.04      9.85 o 
   1   8   7      147.40      143.71     14.40 o 
   2   8   7       55.38       52.51      6.11 o 
   3   8   7       18.80       16.85      5.09 o 
   4   8   7       11.13        6.00      5.12 o 
   5   8   7        7.78       11.05      4.07 o 
   6   8   7       91.67       98.11     16.98 o 
   7   8   7        9.92        8.32      2.76 o 
   8   8   7        0.32       -2.36      2.16 o 
  -4   9   7        0.48        6.40      5.62 o 
  -3   9   7        2.19       11.20      4.87 o 
  -2   9   7        0.79        2.33      2.69 o 
  -1   9   7       58.55       53.11     11.37 o 
   0   9   7      129.18      119.74     10.58 o 
   1   9   7       32.51       36.13      4.86 o 
   2   9   7        7.17        6.69      2.76 o 
   3   9   7        3.36        2.92      2.99 o 
   4   9   7        0.20        0.52      2.47 o 
   5   9   7       10.77       21.77      4.48 o 
   6   9   7        0.87        4.00      5.41 o 
   7   9   7        7.81        2.95      6.22 o 
   8   9   7        0.27       -2.17      4.51 o 
  -3  10   7        0.28        3.28      3.00 o 
  -2  10   7        0.15        0.46      3.16 o 
  -1  10   7        1.06        5.06      3.06 o 
   0  10   7        0.07        1.63      3.88 o 
   1  10   7       12.14        9.09      3.18 o 
   2  10   7        5.63        2.30      3.36 o 
   3  10   7       39.47       43.63      9.08 o 
   4  10   7       15.34       28.98      8.44 o 
   5  10   7        4.47       -1.70      5.41 o 
   6  10   7        0.60        4.89      5.52 o 
   7  10   7        0.64        0.93      4.08 o 
   8  10   7        1.14       -1.46      4.10 o 
  -2  11   7        1.47       -1.41      4.98 o 
  -1  11   7        0.21       -4.20      3.55 o 
   0  11   7        0.80       -1.31      4.68 o 
   1  11   7        0.07        3.83      2.68 o 
   2  11   7        0.91       -0.04      4.14 o 
   3  11   7        0.01        3.06      4.23 o 
   4  11   7        0.15       -0.64      2.41 o 
   5  11   7       12.08       22.12      5.51 o 
   6  11   7        0.88        4.88      4.64 o 
   7  11   7        0.15        4.26      8.68 o 
  -1  12   7        7.52        6.36      4.56 o 
   0  12   7        1.38        2.27      2.76 o 
   1  12   7        1.33        1.73      2.72 o 
   2  12   7        0.87       -0.58      2.78 o 
   3  12   7        1.91       -0.90      1.76 o 
   4  12   7        0.11       -6.61      5.33 o 
   5  12   7        4.74        4.04      4.34 o 
   6  12   7        3.86        1.60     10.86 o 
   1  13   7        0.00        3.43      6.02 o 
   2  13   7        1.91       -3.26      3.06 o 
   3  13   7        1.74        6.30      8.46 o 
   4  13   7        0.38       -9.49      4.75 o 
   5  13   7        0.39        4.30      5.50 o 
  -4  -9   8        7.95       12.12      5.42 o 
  -3  -9   8        1.72       -0.80      4.62 o 
  -2  -9   8        0.62        0.23      2.96 o 
  -1  -9   8        3.54        5.59      3.43 o 
   0  -9   8        0.08        3.67      3.04 o 
   1  -9   8        2.09        2.63      8.52 o 
  -5  -8   8        0.00       -7.34      5.43 o 
  -4  -8   8        0.03       -1.26      4.77 o 
  -3  -8   8        7.37        6.47      2.45 o 
  -2  -8   8        2.68        0.76      3.23 o 
  -1  -8   8        0.65        0.10      4.22 o 
   0  -8   8        2.75        5.04      2.91 o 
   1  -8   8        0.86        1.52      4.01 o 
   2  -8   8        7.42       10.01      5.08 o 
   3  -8   8       20.93       16.65      6.40 o 
  -6  -7   8        5.37        3.92      3.69 o 
  -5  -7   8        0.23        0.50      4.03 o 
  -4  -7   8       55.96       53.00     11.38 o 
  -3  -7   8       16.29       13.50      5.21 o 
  -2  -7   8       22.87       33.91      7.43 o 
  -1  -7   8        0.24       -0.53      3.92 o 
   0  -7   8        8.47        8.71      4.33 o 
   1  -7   8        7.40       12.90      5.42 o 
   2  -7   8        6.90       12.56      6.26 o 
   3  -7   8        9.39        5.80      4.70 o 
   4  -7   8        0.25       -5.10      5.03 o 
  -6  -6   8        3.34        3.00      2.77 o 
  -5  -6   8        2.84        3.80      3.58 o 
  -4  -6   8       70.14       79.51     21.95 o 
  -3  -6   8        1.24        2.27      2.84 o 
  -2  -6   8       37.44       39.62      3.05 o 
  -1  -6   8        2.74       -2.98      2.66 o 
   0  -6   8       22.06       15.68      4.30 o 
   1  -6   8        0.04        2.19      3.68 o 
   2  -6   8       24.41        9.47      9.34 o 
   3  -6   8        0.24       -0.17      4.60 o 
   4  -6   8        5.80       10.03     11.43 o 
   5  -6   8        0.71        7.30      4.77 o 
  -6  -5   8        0.01       -1.52      3.33 o 
  -5  -5   8       17.89       21.91      4.33 o 
  -4  -5   8        2.41        0.84      2.43 o 
  -3  -5   8       80.09       75.33      5.13 o 
  -2  -5   8        5.93       13.68      3.79 o 
  -1  -5   8       31.43       42.36      4.87 o 
   0  -5   8        5.94        8.29      3.71 o 
   1  -5   8       26.48       28.73      5.69 o 
   2  -5   8       16.13       20.12      7.27 o 
   3  -5   8       29.85       34.45      9.25 o 
   4  -5   8       14.00       12.27      5.40 o 
   5  -5   8        2.08       12.23      6.58 o 
  -7  -4   8       28.10       32.92     12.77 o 
  -6  -4   8        4.07        4.87      5.73 o 
  -5  -4   8        1.18        1.84      2.56 o 
  -4  -4   8       90.06       96.64      8.38 o 
  -3  -4   8       27.84       31.48      5.37 o 
  -2  -4   8       59.15       51.13      5.35 o 
  -1  -4   8        5.75        5.68      3.32 o 
   0  -4   8       13.84       10.25      3.70 o 
   1  -4   8        2.50        4.75      3.89 o 
   2  -4   8        0.49        0.05      0.76 o 
   3  -4   8       84.25      122.24      9.72 o 
   4  -4   8        7.26        6.47     15.88 o 
   5  -4   8        1.12        4.26      3.59 o 
   6  -4   8        1.33       -0.03      2.46 o 
  -7  -3   8        3.46       -2.18      5.16 o 
  -6  -3   8        0.11       -0.71      2.77 o 
  -5  -3   8       12.91       27.60      6.76 o 
  -4  -3   8       52.60       52.78      5.90 o 
  -3  -3   8      191.89      185.82     17.52 o 
  -2  -3   8        2.73        3.25      2.27 o 
  -1  -3   8       13.75       10.59      3.83 o 
   0  -3   8        0.34        0.95      2.39 o 
   1  -3   8        2.00       -0.16      2.03 o 
   2  -3   8       54.51       47.89      5.07 o 
   3  -3   8        6.07        8.81      4.98 o 
   4  -3   8        0.08        0.15      4.62 o 
   5  -3   8        0.02       -1.58      4.43 o 
   6  -3   8        0.00        6.41      2.83 o 
  -7  -2   8       22.09       14.16      5.33 o 
  -6  -2   8        0.28       -2.11      2.21 o 
  -5  -2   8       29.80       25.08      6.21 o 
  -4  -2   8      150.69      151.50     13.51 o 
  -3  -2   8       57.51       63.79      7.32 o 
  -2  -2   8       71.76       74.57      6.15 o 
  -1  -2   8        3.79        8.12      2.66 o 
   0  -2   8        4.65        3.07      2.77 o 
   1  -2   8       54.93       50.05      4.44 o 
   2  -2   8      263.97      281.07     19.09 o 
   3  -2   8       92.28      111.51     12.57 o 
   4  -2   8       27.01       39.15      5.24 o 
   5  -2   8        0.06       -2.37      3.67 o 
   6  -2   8        1.02        6.61      4.75 o 
   7  -2   8        0.27        2.65      3.94 o 
  -7  -1   8       13.01       13.00      6.43 o 
  -6  -1   8        1.55       -0.10      2.46 o 
  -5  -1   8        0.73        1.64      2.70 o 
  -4  -1   8       75.41       73.82      6.53 o 
  -3  -1   8      167.45      156.61     14.24 o 
  -2  -1   8        6.09        5.67      4.42 o 
  -1  -1   8        0.69        4.80      2.04 o 
   0  -1   8        7.36        7.87      3.90 o 
   1  -1   8       47.96       48.84      4.38 o 
   2  -1   8       45.36       51.56      4.59 o 
   3  -1   8       26.61       22.96      4.82 o 
   4  -1   8       46.40       53.63      7.23 o 
   5  -1   8        0.94        0.07      2.28 o 
   6  -1   8        2.99        5.80      3.84 o 
   7  -1   8        0.00        0.03      2.90 o 
  -7   0   8        1.38       -1.56      4.14 o 
  -6   0   8        6.59       10.18      6.07 o 
  -5   0   8        0.93        8.10      3.75 o 
  -4   0   8       95.77       90.00      8.86 o 
  -3   0   8       33.17       31.10      4.92 o 
  -2   0   8        4.71        2.74      2.21 o 
  -1   0   8        2.12        0.20      2.15 o 
   0   0   8      296.77      324.08     16.25 o 
   1   0   8       77.60       81.18      3.56 o 
   2   0   8       30.70       49.49      5.88 o 
   3   0   8        7.93        6.03      2.26 o 
   4   0   8        0.09       -1.49      1.98 o 
   5   0   8        2.45        2.75      1.46 o 
   6   0   8       10.24       17.01      6.60 o 
   7   0   8        0.50       -1.23      4.36 o 
   8   0   8        1.04        0.03      6.07 o 
  -7   1   8        5.88       13.38      5.13 o 
  -6   1   8        2.60        5.96      3.37 o 
  -5   1   8       17.10       14.56      6.73 o 
  -4   1   8       87.12       75.74      8.56 o 
  -3   1   8       81.36       82.74      7.70 o 
  -2   1   8       20.30       15.17      3.36 o 
  -1   1   8        1.33        5.83      3.00 o 
   0   1   8       37.13       35.69      5.58 o 
   1   1   8      220.55      236.56     11.05 o 
   2   1   8        0.28        1.83      2.23 o 
   3   1   8        2.42        2.20      1.56 o 
   4   1   8        1.60        2.34      2.65 o 
   5   1   8        3.15        3.13      1.86 o 
   6   1   8        2.90        1.88      2.39 o 
   7   1   8        5.81        7.64      4.36 o 
   8   1   8        0.22        3.19      3.56 o 
  -6   2   8        0.31        2.53     10.47 o 
  -5   2   8        5.06        2.66      4.05 o 
  -4   2   8      860.21      936.83     26.27 o 
  -3   2   8      103.72       87.01      8.54 o 
  -2   2   8        0.56       -1.51      2.37 o 
  -1   2   8        2.97        2.62      3.08 o 
   0   2   8      123.79      117.49      5.00 o 
   1   2   8       29.45       35.46      5.62 o 
   2   2   8       80.36       81.71      5.71 o 
   3   2   8       15.82       19.19      3.90 o 
   4   2   8       10.85        9.99      2.63 o 
   5   2   8       39.51       39.26      4.60 o 
   6   2   8       64.31       50.14      3.82 o 
   7   2   8       13.64       12.22      3.09 o 
   8   2   8        1.46        8.13      8.03 o 
  -6   3   8        0.55        2.75      3.30 o 
  -5   3   8        6.58        0.67      2.50 o 
  -4   3   8       63.63       73.91      7.62 o 
  -3   3   8        5.51        4.34      4.80 o 
  -2   3   8        0.53       -2.09      2.31 o 
  -1   3   8      146.16      151.06     11.43 o 
   0   3   8       17.43       15.38      3.12 o 
   1   3   8        0.41       -2.94      1.65 o 
   2   3   8        0.50       -1.61      1.30 o 
   3   3   8        1.00       -0.31      1.48 o 
   4   3   8        4.36        6.29      1.89 o 
   5   3   8        0.87       -0.90      1.25 o 
   6   3   8       11.62       11.46      3.63 o 
   7   3   8        0.29        4.47      2.86 o 
   8   3   8        0.14        1.45      2.05 o 
  -6   4   8        1.20        2.72      3.57 o 
  -5   4   8        9.84        7.18      3.43 o 
  -4   4   8        7.71        8.82      4.03 o 
  -3   4   8        2.66       -0.16      2.54 o 
  -2   4   8        0.03        3.46      2.81 o 
  -1   4   8        4.41        9.37      3.12 o 
   0   4   8       94.82       99.78      6.89 o 
   1   4   8       14.62       16.23      3.70 o 
   2   4   8       96.77       90.88      5.04 o 
   3   4   8      129.31      127.93      9.73 o 
   4   4   8        0.19        0.26      1.37 o 
   5   4   8        0.00        0.30      1.84 o 
   6   4   8       12.53       14.79      4.59 o 
   7   4   8        0.06       -1.53      1.69 o 
   8   4   8        1.31       -2.62      2.00 o 
  -5   5   8       29.22       37.17     10.12 o 
  -4   5   8       53.54       64.87     13.02 o 
  -3   5   8       30.76       37.55      5.25 o 
  -2   5   8        7.98        9.85      3.77 o 
  -1   5   8        0.42        3.24      2.21 o 
   0   5   8       26.07       30.30      6.25 o 
   1   5   8       55.64       50.97      4.58 o 
   2   5   8        5.44        4.35      2.13 o 
   3   5   8       34.93       42.43      6.73 o 
   4   5   8       15.72       13.41      4.43 o 
   5   5   8        1.13       -0.42      3.41 o 
   6   5   8        4.08        3.35      2.35 o 
   7   5   8       10.92        4.48      1.99 o 
   8   5   8        0.80        2.15      2.79 o 
  -5   6   8        0.05       -6.70      3.35 o 
  -4   6   8       21.16       29.21      6.12 o 
  -3   6   8        2.60        0.40      2.66 o 
  -2   6   8        1.26        6.37      4.12 o 
  -1   6   8       18.00       22.93      4.56 o 
   0   6   8       49.39       56.87      4.14 o 
   1   6   8        2.34        0.75      2.10 o 
   2   6   8       80.87       76.98      4.73 o 
   3   6   8       35.12       56.11      8.63 o 
   4   6   8        3.06        1.47      6.84 o 
   5   6   8        0.74       -3.55      3.10 o 
   6   6   8       64.51       71.43      5.93 o 
   7   6   8       33.92       10.23     10.18 o 
   8   6   8        1.10       -8.41      4.90 o 
  -4   7   8        3.12        0.24      3.44 o 
  -3   7   8       16.32       12.52      3.60 o 
  -2   7   8       30.85       25.26      4.31 o 
  -1   7   8       91.34       89.99      8.00 o 
   0   7   8        5.50        5.06      2.50 o 
   1   7   8       11.52       14.20      3.05 o 
   2   7   8       18.85       13.51      4.99 o 
   3   7   8        0.94        3.18      2.73 o 
   4   7   8        6.89        1.50      2.20 o 
   5   7   8        1.13        7.76      2.78 o 
   6   7   8       39.95       32.26      9.82 o 
   7   7   8        3.31        5.94      4.51 o 
   8   7   8        3.48       -1.78      5.84 o 
  -4   8   8        0.53        3.51      3.56 o 
  -3   8   8        0.97        8.24      3.87 o 
  -2   8   8        1.50        0.76      3.92 o 
  -1   8   8       11.33       10.90      3.64 o 
   0   8   8       11.81       11.36      4.13 o 
   1   8   8       85.41       74.70     10.75 o 
   2   8   8        3.95        7.47      4.71 o 
   3   8   8        1.28       -3.49      3.86 o 
   4   8   8        0.33        4.28      3.05 o 
   5   8   8        3.06        7.38      3.48 o 
   6   8   8        0.90        2.90      4.73 o 
   7   8   8        3.32        9.91      4.03 o 
   8   8   8        7.65       10.97      5.54 o 
  -3   9   8        3.93        7.48      3.47 o 
  -2   9   8       11.97       17.41      4.40 o 
  -1   9   8        0.77        1.48      4.76 o 
   0   9   8       73.74       69.82      9.90 o 
   1   9   8        1.77        4.65      2.89 o 
   2   9   8       22.99       33.58      4.51 o 
   3   9   8       12.55       11.84      5.82 o 
   4   9   8       19.86       30.42      6.65 o 
   5   9   8       26.71       38.64     10.56 o 
   6   9   8        9.48       11.54      3.18 o 
   7   9   8        0.07       -3.14      4.37 o 
   8   9   8        0.40       -2.36      2.68 o 
  -2  10   8        0.61        3.98      3.55 o 
  -1  10   8        2.12        4.25      3.50 o 
   0  10   8        0.44        0.01      2.25 o 
   1  10   8       10.15       11.21      3.03 o 
   2  10   8        7.62        6.13      3.28 o 
   3  10   8        0.13       -7.01      8.19 o 
   4  10   8        3.75        1.46      5.35 o 
   5  10   8       33.33       34.40      8.64 o 
   6  10   8        0.04       -1.29      5.79 o 
   7  10   8        1.32       -4.96      6.29 o 
  -1  11   8        0.12       -0.22      3.10 o 
   0  11   8        6.41        1.67      2.77 o 
   1  11   8        0.45        4.76      2.85 o 
   2  11   8        0.09       -0.04      3.37 o 
   3  11   8        0.05       17.25      7.56 o 
   4  11   8        3.36       -0.10      3.66 o 
   5  11   8        0.01        0.84      3.61 o 
   6  11   8        0.22        1.73      4.93 o 
   7  11   8        0.02       -1.87      3.43 o 
   0  12   8        2.52        4.55      2.97 o 
   1  12   8        0.09       -0.20      2.30 o 
   2  12   8        0.90       -5.87      2.93 o 
   3  12   8        2.90       -1.36      3.67 o 
   4  12   8        0.65        2.45      4.69 o 
   5  12   8        0.98       11.53      8.39 o 
   6  12   8        0.07       10.32      5.38 o 
   2  13   8        0.09       -9.78      5.91 o 
   3  13   8        1.97       -4.32      6.07 o 
   4  13   8        0.99       -0.50      4.57 o 
  -2  -9   9        4.52        1.17      5.92 o 
  -1  -9   9        6.27        4.35      5.12 o 
  -4  -8   9        3.89        2.09      3.37 o 
  -3  -8   9       11.05       12.19      3.82 o 
  -2  -8   9        0.98       -2.98      2.91 o 
  -1  -8   9        1.40        1.74      5.52 o 
   0  -8   9        4.02        8.92      4.19 o 
   1  -8   9        0.49       -3.03      5.69 o 
   2  -8   9        3.37       -0.50      6.78 o 
  -5  -7   9       13.06        9.77      5.03 o 
  -4  -7   9       40.86       47.95     16.79 o 
  -3  -7   9        8.54        7.63      3.03 o 
  -2  -7   9        1.79        0.67      3.18 o 
  -1  -7   9       18.82       21.91      5.32 o 
   0  -7   9       13.29       16.49      4.73 o 
   1  -7   9        0.08        3.61     12.34 o 
   2  -7   9        1.03        9.50      4.61 o 
   3  -7   9        3.52        5.30      4.61 o 
  -5  -6   9        8.43       10.06      4.05 o 
  -4  -6   9        5.55        7.19      3.37 o 
  -3  -6   9        2.13        3.77      1.78 o 
  -2  -6   9        0.03        0.36      2.83 o 
  -1  -6   9       29.14       25.79      5.84 o 
   0  -6   9        6.59        2.43      2.35 o 
   1  -6   9        0.48        0.36      1.18 o 
   2  -6   9        2.94       10.68      4.79 o 
   3  -6   9        1.90        2.85      7.60 o 
   4  -6   9        7.12       17.39      7.59 o 
  -6  -5   9        9.80       13.03      5.20 o 
  -5  -5   9        2.68        2.21      2.51 o 
  -4  -5   9        0.54        1.68      2.65 o 
  -3  -5   9       19.67       17.11      4.63 o 
  -2  -5   9       36.41       35.30      5.17 o 
  -1  -5   9       48.07       45.94      6.63 o 
   0  -5   9        1.23       -1.87      2.26 o 
   1  -5   9        3.80        2.14      2.61 o 
   2  -5   9        3.28       14.39      4.82 o 
   3  -5   9       18.19       21.86      7.80 o 
   4  -5   9        0.13       13.05      5.37 o 
   5  -5   9        0.65        2.30      3.92 o 
  -6  -4   9        0.16       -4.01      3.86 o 
  -5  -4   9        2.59       -1.90      3.18 o 
  -4  -4   9       29.81       33.90      7.44 o 
  -3  -4   9        4.98        0.28      2.78 o 
  -2  -4   9        8.80        5.64      2.85 o 
  -1  -4   9        3.53        4.21      3.08 o 
   0  -4   9       15.05       12.94      4.82 o 
   1  -4   9       11.61        9.38      3.37 o 
   2  -4   9       15.34       14.71      4.66 o 
   3  -4   9       17.38       21.01      6.37 o 
   4  -4   9       13.42       15.48      3.95 o 
   5  -4   9        1.75        0.47      5.52 o 
  -6  -3   9        2.21        7.22      3.72 o 
  -5  -3   9        0.31       -2.52      2.96 o 
  -4  -3   9       21.43       26.81      6.86 o 
  -3  -3   9      121.25      112.03      8.33 o 
  -2  -3   9        0.87        0.40      3.62 o 
  -1  -3   9      106.61       96.04      9.55 o 
   0  -3   9        3.58        3.76      2.75 o 
   1  -3   9       12.83       23.02      4.79 o 
   2  -3   9       41.96       39.91      4.25 o 
   3  -3   9        0.62        6.49      5.44 o 
   4  -3   9        2.54       -4.15      4.89 o 
   5  -3   9        0.01       -1.89      3.19 o 
   6  -3   9        0.01        6.63      3.77 o 
  -6  -2   9       10.34        8.54      3.47 o 
  -5  -2   9        0.99       -0.11      2.77 o 
  -4  -2   9        9.78       10.08      3.77 o 
  -3  -2   9        0.58        4.31      3.80 o 
  -2  -2   9       35.40       47.02      6.66 o 
  -1  -2   9        9.73        2.55      2.81 o 
   0  -2   9        3.34        2.58      3.23 o 
   1  -2   9        5.60        4.53      3.31 o 
   2  -2   9       19.96       15.45      4.42 o 
   3  -2   9        9.00        7.86      4.57 o 
   4  -2   9        6.61        3.72      4.00 o 
   5  -2   9        0.80        6.43      6.43 o 
   6  -2   9        1.68       -1.46      5.33 o 
  -6  -1   9        0.01       -5.66      2.83 o 
  -5  -1   9        5.69        4.94      3.40 o 
  -4  -1   9       13.87       24.38      4.65 o 
  -3  -1   9       10.78       16.51      4.62 o 
  -2  -1   9        7.22        2.76      4.33 o 
  -1  -1   9       49.27       56.98      5.26 o 
   0  -1   9        1.68        4.43      3.35 o 
   1  -1   9        4.69        4.57      2.68 o 
   2  -1   9      146.21      120.34     10.88 o 
   3  -1   9      631.13      671.50     99.02 o 
   4  -1   9       23.21       31.49      7.25 o 
   5  -1   9        1.57        1.87      2.56 o 
   6  -1   9        5.73       14.49      4.83 o 
   7  -1   9        4.50        6.32      5.07 o 
  -6   0   9        9.22        6.93      4.00 o 
  -5   0   9        0.00       -1.36      2.39 o 
  -4   0   9        3.36        3.36      2.93 o 
  -3   0   9       78.93       84.46      8.25 o 
  -2   0   9       22.03       17.19      3.88 o 
  -1   0   9       21.74       18.69      4.46 o 
   0   0   9        1.66        5.51      2.79 o 
   1   0   9       17.85       17.28      4.00 o 
   2   0   9      500.90      527.24     31.02 o 
   3   0   9       87.05       79.26      7.32 o 
   4   0   9        1.36        0.22      1.54 o 
   5   0   9        0.35       -0.35      1.16 o 
   6   0   9        0.04        1.88      5.22 o 
   7   0   9        7.71        8.80      5.91 o 
  -6   1   9        0.26       -1.22      2.82 o 
  -5   1   9        6.60       10.74      5.13 o 
  -4   1   9       39.20       46.44      6.64 o 
  -3   1   9       16.35       24.47      6.73 o 
  -2   1   9        0.00       -0.84      2.07 o 
  -1   1   9       15.41       12.45      4.12 o 
   0   1   9       10.90       13.40      3.60 o 
   1   1   9      168.15      185.76     15.73 o 
   2   1   9      180.17      167.95      9.73 o 
   3   1   9        3.71        4.70      3.23 o 
   4   1   9       11.04       14.96      4.06 o 
   5   1   9        0.00       -0.23      2.71 o 
   6   1   9        3.31        0.91      1.79 o 
   7   1   9        9.03       10.78      6.62 o 
   8   1   9        0.55        2.98      8.70 o 
  -6   2   9        1.41        1.62      4.43 o 
  -5   2   9       59.84       52.92     11.19 o 
  -4   2   9       28.09       42.41     10.32 o 
  -3   2   9       60.83       64.22      5.76 o 
  -2   2   9       10.63       13.45      3.46 o 
  -1   2   9        0.32        5.54      3.50 o 
   0   2   9       27.96       23.03      4.70 o 
   1   2   9       25.55       23.98      5.13 o 
   2   2   9       40.48       42.08      4.92 o 
   3   2   9      104.71      101.89      6.95 o 
   4   2   9        4.14        1.49      1.60 o 
   5   2   9        3.20        2.62      1.74 o 
   6   2   9       14.98       15.20      4.58 o 
   7   2   9        0.09       -1.46      1.55 o 
   8   2   9        0.67       -5.49      6.01 o 
  -6   3   9        0.19        1.18      4.07 o 
  -5   3   9        1.77        2.91      3.46 o 
  -4   3   9        0.45        3.02      4.59 o 
  -3   3   9       54.75       63.49      4.86 o 
  -2   3   9        3.59        5.18      2.41 o 
  -1   3   9       20.45       16.34      3.87 o 
   0   3   9       39.10       45.09      4.23 o 
   1   3   9       69.99       69.99      5.57 o 
   2   3   9       18.14       20.35      4.28 o 
   3   3   9      164.54      161.35     10.49 o 
   4   3   9       17.64       18.38      4.34 o 
   5   3   9        0.02        0.88      1.96 o 
   6   3   9        3.12       -0.30      2.41 o 
   7   3   9        4.65       -1.58      1.77 o 
   8   3   9        3.12        1.86      8.68 o 
  -5   4   9        9.75        8.61      3.68 o 
  -4   4   9        7.68       10.64      3.37 o 
  -3   4   9        1.21       -1.69      2.78 o 
  -2   4   9       10.91        8.08      5.44 o 
  -1   4   9       35.54       37.08      5.84 o 
   0   4   9       67.09       74.45      4.73 o 
   1   4   9       14.84       20.65      4.62 o 
   2   4   9       90.08       80.06      6.61 o 
   3   4   9        5.75        3.90      3.28 o 
   4   4   9       15.86       13.80      3.41 o 
   5   4   9        3.82        0.72      1.30 o 
   6   4   9        0.23       -1.42      1.84 o 
   7   4   9        3.37        2.79      2.11 o 
   8   4   9        3.05        1.70      2.05 o 
  -5   5   9        0.43        1.71      3.11 o 
  -4   5   9       26.76       29.02      6.71 o 
  -3   5   9        0.03       -3.32      2.95 o 
  -2   5   9        6.53        5.69      3.29 o 
  -1   5   9        0.85        2.56      2.88 o 
   0   5   9        0.08       -1.19      1.47 o 
   1   5   9       13.92       16.64      3.72 o 
   2   5   9       24.57       24.66      5.90 o 
   3   5   9        0.00        1.01      3.11 o 
   4   5   9       14.02       11.42      7.08 o 
   5   5   9        6.80        4.88      4.89 o 
   6   5   9       14.30       16.56      4.94 o 
   7   5   9        5.34        4.67      2.26 o 
   8   5   9        0.25       17.22     11.87 o 
  -4   6   9       22.41       32.30      8.76 o 
  -3   6   9       15.04       15.51      3.23 o 
  -2   6   9        0.28        2.21      3.09 o 
  -1   6   9       28.04       43.88      4.98 o 
   0   6   9       23.54       29.14      4.22 o 
   1   6   9       93.83       95.15      8.89 o 
   2   6   9      171.64      180.51     20.30 o 
   3   6   9       35.73       45.55      9.68 o 
   4   6   9        8.45       11.14      4.22 o 
   5   6   9        0.04        4.73      3.26 o 
   6   6   9        1.03       -1.62      2.77 o 
   7   6   9        5.04        0.99      3.08 o 
   8   6   9        0.29       -1.93      4.59 o 
  -4   7   9        0.00        6.60      4.21 o 
  -3   7   9       22.43       27.20      6.66 o 
  -2   7   9       10.49       18.38      4.14 o 
  -1   7   9       20.44       24.06      6.05 o 
   0   7   9        0.67        3.55      2.48 o 
   1   7   9        3.18        1.98      2.48 o 
   2   7   9       13.00        7.51      4.43 o 
   3   7   9       27.29       32.93      6.00 o 
   4   7   9       32.58       28.15      6.16 o 
   5   7   9        5.30       13.01      4.52 o 
   6   7   9        2.40       -0.83      2.80 o 
   7   7   9        0.14       -1.36      2.20 o 
   8   7   9        0.95        2.74      6.36 o 
  -3   8   9        1.11        4.63      5.17 o 
  -2   8   9        1.03        1.98      6.60 o 
  -1   8   9       23.28       20.65      6.11 o 
   0   8   9        8.27       12.28      5.74 o 
   1   8   9        1.53       -2.54      2.20 o 
   2   8   9        5.62        4.51      1.72 o 
   3   8   9        2.40       13.09      5.09 o 
   4   8   9        5.76       10.13      4.23 o 
   5   8   9       16.03       19.17      5.79 o 
   6   8   9       16.48       20.85      5.03 o 
   7   8   9       13.95       15.15      4.85 o 
   8   8   9        2.21        8.44      6.61 o 
  -3   9   9        1.05       -1.79      3.85 o 
  -2   9   9        6.68       11.67      4.02 o 
  -1   9   9        1.38        0.82      2.67 o 
   0   9   9       10.33        5.84      4.39 o 
   1   9   9       31.58       26.26      5.72 o 
   2   9   9       22.80       18.34      4.56 o 
   3   9   9        0.08        2.21      3.25 o 
   4   9   9        3.37       11.26      5.79 o 
   5   9   9        1.94        2.18      4.39 o 
   6   9   9        2.82        4.22      4.59 o 
   7   9   9        4.98        8.57      5.87 o 
  -2  10   9        2.16        5.17      4.13 o 
  -1  10   9        2.66       -0.70      2.24 o 
   0  10   9        1.22        2.93      3.93 o 
   1  10   9        1.89       -0.82      1.55 o 
   2  10   9        0.07        0.29      1.99 o 
   3  10   9        1.77       -0.98      6.54 o 
   4  10   9       15.11       18.83      6.03 o 
   5  10   9       58.00       67.72     21.58 o 
   6  10   9       28.06       47.18     15.91 o 
   7  10   9        0.00       -0.53      3.13 o 
  -1  11   9        0.18       -3.80      3.72 o 
   0  11   9        0.05        3.42      4.69 o 
   1  11   9        2.46        2.12      3.08 o 
   2  11   9        0.25        2.73      2.72 o 
   3  11   9        0.52       -0.49      3.88 o 
   4  11   9        2.50        3.55      4.55 o 
   5  11   9        1.56        1.69      4.45 o 
   6  11   9        3.19        3.48      4.39 o 
   1  12   9        0.11       -4.46      2.94 o 
   2  12   9        1.18        5.54      5.30 o 
   3  12   9        0.84        2.28      5.19 o 
   4  12   9        0.19       -4.98      3.75 o 
   5  12   9        0.13        0.75      5.65 o 
  -2  -8  10        0.37       -0.15      4.95 o 
  -1  -8  10        1.11        0.34      3.10 o 
   0  -8  10        2.46        7.34      4.38 o 
  -4  -7  10        8.74        5.27      3.50 o 
  -3  -7  10        0.85       -1.27      3.34 o 
  -2  -7  10        7.77        7.07      3.84 o 
  -1  -7  10       11.25        4.03      9.40 o 
   0  -7  10        0.69        0.82      3.69 o 
   1  -7  10        0.09        9.33      5.10 o 
   2  -7  10        0.00        0.47      3.49 o 
  -4  -6  10        0.03       -1.20      3.30 o 
  -3  -6  10       22.31       21.86      6.39 o 
  -2  -6  10       10.05        8.85      5.01 o 
  -1  -6  10        2.68        4.24      3.17 o 
   0  -6  10        0.01       -6.63      3.32 o 
   1  -6  10        4.08        3.62      2.66 o 
   2  -6  10        0.59       -1.53      4.68 o 
   3  -6  10        4.54       14.70      5.68 o 
  -5  -5  10        0.31        1.81      3.99 o 
  -4  -5  10        8.69       13.60      6.19 o 
  -3  -5  10        2.83        1.31      3.33 o 
  -2  -5  10        0.81        3.61      3.18 o 
  -1  -5  10        9.38       10.64      2.98 o 
   0  -5  10        1.09       -0.27      2.97 o 
   1  -5  10        1.67        3.60      7.41 o 
   2  -5  10        0.31        2.65      3.66 o 
   3  -5  10        2.63       -0.63      4.77 o 
   4  -5  10        0.50        1.11      6.31 o 
  -5  -4  10        9.81       13.50      5.41 o 
  -4  -4  10        2.09        1.04      3.61 o 
  -3  -4  10       18.07       12.37      4.25 o 
  -2  -4  10       17.08       17.75      5.17 o 
  -1  -4  10       37.91       33.80      5.69 o 
   0  -4  10       31.06       44.79      8.13 o 
   1  -4  10        0.06        1.65      3.49 o 
   2  -4  10        0.03       -2.03      2.90 o 
   3  -4  10       10.32       15.39      5.26 o 
   4  -4  10        0.03       -2.13      6.27 o 
   5  -4  10        0.01        1.25      7.88 o 
  -5  -3  10        0.64       -4.69      3.32 o 
  -4  -3  10        0.81        2.10      2.97 o 
  -3  -3  10        1.22       -5.66      2.83 o 
  -2  -3  10        9.55       11.43      4.07 o 
  -1  -3  10       18.88       25.18      6.35 o 
   0  -3  10        3.87        5.95      2.80 o 
   1  -3  10        1.01        1.55      3.89 o 
   2  -3  10        0.12        5.28      4.58 o 
   3  -3  10        0.78        2.80      4.20 o 
   4  -3  10        6.94       17.44      5.70 o 
   5  -3  10        0.13       -2.76      3.33 o 
  -6  -2  10        0.49        1.13      3.49 o 
  -5  -2  10        1.21        0.37      3.33 o 
  -4  -2  10       49.34       68.38     12.97 o 
  -3  -2  10        4.43        4.86      3.00 o 
  -2  -2  10       23.33       26.10      4.05 o 
  -1  -2  10       43.44       48.21      4.85 o 
   0  -2  10        0.82        1.52      3.49 o 
   1  -2  10        0.05       -0.01      2.75 o 
   2  -2  10        0.35        5.08      3.40 o 
   3  -2  10       77.30       45.63     21.41 o 
   4  -2  10       31.44       37.11      9.19 o 
   5  -2  10        3.31        4.53      4.21 o 
   6  -2  10        2.65       10.71      6.50 o 
  -6  -1  10        1.60        5.38      4.72 o 
  -5  -1  10        7.55        5.49      5.80 o 
  -4  -1  10       48.57       50.02     10.34 o 
  -3  -1  10       20.67       22.25      4.29 o 
  -2  -1  10       44.73       36.96      5.69 o 
  -1  -1  10       28.83       27.87      4.55 o 
   0  -1  10        0.26        1.50      2.21 o 
   1  -1  10        6.90        3.59      2.60 o 
   2  -1  10       27.31       32.30      5.13 o 
   3  -1  10        8.76        5.32      2.28 o 
   4  -1  10       11.96        4.39      5.07 o 
   5  -1  10        1.70        4.91      3.15 o 
   6  -1  10        0.02       -1.14      4.38 o 
  -6   0  10        6.79        4.36      4.55 o 
  -5   0  10        0.34        6.62      2.90 o 
  -4   0  10        1.71       -1.19      3.72 o 
  -3   0  10       19.09       20.50      4.27 o 
  -2   0  10       19.15       17.01      4.44 o 
  -1   0  10       21.96       26.89      5.71 o 
   0   0  10       14.14       17.16      4.22 o 
   1   0  10       58.68       58.28      5.47 o 
   2   0  10      111.42      118.48     10.71 o 
   3   0  10       35.62       36.85      4.97 o 
   4   0  10        5.36        2.13      2.34 o 
   5   0  10        4.37        2.16      2.41 o 
   6   0  10        0.03       -3.76      3.09 o 
   7   0  10        0.42        0.49      4.61 o 
  -5   1  10       25.84       31.26      8.84 o 
  -4   1  10       29.59       35.33      7.69 o 
  -3   1  10        1.67        1.98      2.68 o 
  -2   1  10        2.33        1.41      3.84 o 
  -1   1  10       63.80       57.32      5.88 o 
   0   1  10        6.89        3.56      3.77 o 
   1   1  10        4.21        9.82      2.29 o 
   2   1  10      144.77      143.66     13.16 o 
   3   1  10        7.07        6.86      3.12 o 
   4   1  10       14.96       15.07      4.91 o 
   5   1  10        2.62        5.30      2.26 o 
   6   1  10        0.97        4.43      4.50 o 
   7   1  10        1.92        2.13      2.27 o 
  -5   2  10       24.29       28.19      7.38 o 
  -4   2  10       34.49       41.80      8.80 o 
  -3   2  10       21.15       20.85      5.48 o 
  -2   2  10        1.58        3.50      2.23 o 
  -1   2  10       30.66       29.39      4.80 o 
   0   2  10        1.82        1.90      3.48 o 
   1   2  10        2.92        5.57      2.32 o 
   2   2  10       14.91       10.52      2.87 o 
   3   2  10      145.53      139.39     13.65 o 
   4   2  10       18.30       15.55      4.12 o 
   5   2  10        2.18        1.64      2.38 o 
   6   2  10        3.46        5.59      1.07 o 
   7   2  10        6.78        3.86      2.33 o 
  -5   3  10        0.09        3.81      4.53 o 
  -4   3  10        7.47        4.01      4.57 o 
  -3   3  10        2.06       -1.59      3.66 o 
  -2   3  10        7.97        5.07      3.71 o 
  -1   3  10       41.34       43.84      4.34 o 
   0   3  10       31.11       29.35      5.63 o 
   1   3  10       39.15       39.19      5.94 o 
   2   3  10       68.38       66.32      6.28 o 
   3   3  10       15.36       15.24      4.07 o 
   4   3  10        0.07        0.65      2.24 o 
   5   3  10        0.06        1.38      1.15 o 
   6   3  10        2.37        4.58      2.22 o 
   7   3  10        0.45        0.76      1.33 o 
  -5   4  10        1.20        0.91      4.83 o 
  -4   4  10        0.34       -0.91      4.09 o 
  -3   4  10        1.60        3.36      2.76 o 
  -2   4  10        0.41        0.19      3.40 o 
  -1   4  10       32.44       39.10      5.21 o 
   0   4  10       38.57       46.19      4.57 o 
   1   4  10       20.48        9.22      3.59 o 
   2   4  10      122.63      117.84     10.68 o 
   3   4  10        2.03        3.21      3.85 o 
   4   4  10       11.45        7.99      3.41 o 
   5   4  10        0.00       -0.14      2.72 o 
   6   4  10        0.13        1.49      2.09 o 
   7   4  10        0.36        2.92      1.87 o 
   8   4  10        3.09        5.06      5.58 o 
  -4   5  10       26.60       39.93     10.76 o 
  -3   5  10        5.58        3.10      3.41 o 
  -2   5  10        0.01       -2.32      2.70 o 
  -1   5  10       23.98       31.12      3.80 o 
   0   5  10       54.27       56.47      7.43 o 
   1   5  10       21.45       28.49      5.27 o 
   2   5  10       48.54       50.82      6.38 o 
   3   5  10       20.61       20.72      3.88 o 
   4   5  10       13.29        5.65      2.00 o 
   5   5  10        2.69        0.60      2.75 o 
   6   5  10       11.02        4.45      2.52 o 
   7   5  10        0.47        1.15      3.31 o 
   8   5  10        1.32       -4.66      5.52 o 
  -4   6  10        0.65       -5.40      3.70 o 
  -3   6  10        0.13       -4.00      3.18 o 
  -2   6  10        4.02       -0.01      2.97 o 
  -1   6  10        2.96        0.38      2.65 o 
   0   6  10        0.17        7.43      3.23 o 
   1   6  10        1.66        3.59      2.69 o 
   2   6  10       14.27       10.01      3.34 o 
   3   6  10       32.39       44.31      6.90 o 
   4   6  10        0.89       -0.11      3.49 o 
   5   6  10        0.14        0.15      2.69 o 
   6   6  10        2.45        2.87      3.67 o 
   7   6  10        2.92        6.89      2.72 o 
   8   6  10        2.31       13.97      7.06 o 
  -3   7  10        0.06        1.25      3.51 o 
  -2   7  10        0.45        0.31      3.35 o 
  -1   7  10       27.52       28.56      6.33 o 
   0   7  10       46.23       50.79      7.38 o 
   1   7  10        2.04        2.19      4.30 o 
   2   7  10      142.36      137.86      9.89 o 
   3   7  10       22.75       33.38      3.67 o 
   4   7  10        6.72        7.15      3.98 o 
   5   7  10        0.51        2.87      3.61 o 
   6   7  10        1.57        5.76      4.56 o 
   7   7  10       11.38       15.91      7.62 o 
  -3   8  10        2.11        2.84      4.41 o 
  -2   8  10        1.72        4.70      3.30 o 
  -1   8  10        0.12        2.90      3.55 o 
   0   8  10        2.52       -2.34      2.02 o 
   1   8  10       13.88       10.81      5.00 o 
   2   8  10       93.60       92.38     14.00 o 
   3   8  10        1.23        8.97      4.91 o 
   4   8  10        1.89        1.99      3.45 o 
   5   8  10        0.31        1.28      6.18 o 
   6   8  10       20.41       30.60      8.51 o 
   7   8  10       17.67       22.28      7.31 o 
  -2   9  10        0.44        1.95      3.38 o 
  -1   9  10        4.02        1.62      2.57 o 
   0   9  10       19.76       21.84      5.02 o 
   1   9  10      108.26       92.02     21.17 o 
   2   9  10       20.63       19.99      4.23 o 
   3   9  10        2.86        3.89      3.83 o 
   4   9  10        3.30        3.70      3.08 o 
   5   9  10        4.17        1.56      7.44 o 
   6   9  10       27.60       40.14     12.61 o 
   7   9  10        0.79       -2.68      6.78 o 
  -1  10  10        5.77        3.95      4.29 o 
   0  10  10        0.00        1.46      3.99 o 
   1  10  10        5.40        6.95      4.05 o 
   2  10  10        7.12        4.56      2.46 o 
   3  10  10        7.87       11.92      6.87 o 
   4  10  10        1.76        6.11      3.97 o 
   5  10  10        0.17        1.15      4.00 o 
   6  10  10        0.22        5.69      4.95 o 
   0  11  10        0.36        3.68      2.93 o 
   1  11  10        0.58        2.81      3.17 o 
   2  11  10        5.39        9.43      5.14 o 
   3  11  10        0.53       -6.91      4.86 o 
   4  11  10        0.26       -0.64      6.37 o 
   5  11  10        0.05       -8.83      4.41 o 
   6  11  10        0.43       -1.58      6.57 o 
   2  12  10        4.61        3.85      7.44 o 
   3  12  10        1.61        3.50      8.67 o 
   4  12  10        1.71        3.69      7.49 o 
  -1  -7  11        0.36        7.69      6.53 o 
  -3  -6  11       16.95       17.08      4.84 o 
  -2  -6  11        5.87        2.07      3.40 o 
  -1  -6  11        1.25        2.48      2.68 o 
   0  -6  11        9.17        2.99      3.53 o 
   1  -6  11        1.21        0.16      4.31 o 
   2  -6  11        0.06        8.46     12.29 o 
  -4  -5  11        3.07       -4.78      3.81 o 
  -3  -5  11        0.38        3.81      3.47 o 
  -2  -5  11        0.09        0.44      3.72 o 
  -1  -5  11        0.31       -1.22      4.67 o 
   0  -5  11       31.39       18.93      8.49 o 
   1  -5  11        0.96        9.32      3.00 o 
   2  -5  11        2.87       -5.35      6.28 o 
   3  -5  11        0.98       -0.69      4.77 o 
  -4  -4  11        0.09       -0.44      4.02 o 
  -3  -4  11       10.98       11.83      4.54 o 
  -2  -4  11        0.73        4.79      3.32 o 
  -1  -4  11        6.22        1.32      2.86 o 
   0  -4  11        0.01        0.76      3.34 o 
   1  -4  11        4.73        4.67      3.37 o 
   2  -4  11        0.01        0.02      2.78 o 
   3  -4  11        1.32        8.04      6.14 o 
   4  -4  11        0.12       -0.77      4.84 o 
  -5  -3  11        1.79        0.03      4.08 o 
  -4  -3  11        0.52       -5.26      5.01 o 
  -3  -3  11       24.17       21.79      7.27 o 
  -2  -3  11        4.82        6.69      3.83 o 
  -1  -3  11        2.59       -0.18      2.81 o 
   0  -3  11       20.12       22.90      5.75 o 
   1  -3  11        0.48        2.11      5.54 o 
   2  -3  11        0.41        1.51      2.22 o 
   3  -3  11        0.17       -2.80      4.38 o 
   4  -3  11        1.36        7.54      5.07 o 
   5  -3  11        2.38        6.40      4.23 o 
  -5  -2  11        0.00       -2.23      3.26 o 
  -4  -2  11        0.37       -1.96      3.46 o 
  -3  -2  11       38.15       35.03      8.62 o 
  -2  -2  11        0.30       -1.00      3.69 o 
  -1  -2  11        0.20       -1.00      2.53 o 
   0  -2  11        6.82        3.66      4.54 o 
   1  -2  11        0.32        1.61      2.32 o 
   2  -2  11        0.39       -0.45      2.51 o 
   3  -2  11        0.20        0.56      3.35 o 
   4  -2  11        8.95       13.94      5.19 o 
   5  -2  11        0.13        0.55      3.79 o 
  -5  -1  11        0.69        2.80      3.27 o 
  -4  -1  11        0.00        0.17      4.53 o 
  -3  -1  11        4.95        7.45      2.58 o 
  -2  -1  11       20.85       19.84      6.55 o 
  -1  -1  11       19.93       21.54      4.00 o 
   0  -1  11       10.39       14.58      4.02 o 
   1  -1  11        8.42        2.05      3.28 o 
   2  -1  11       11.06       15.52      3.86 o 
   3  -1  11        1.31        1.01      3.79 o 
   4  -1  11       15.72        7.31      6.12 o 
   5  -1  11        0.37        8.24      2.57 o 
   6  -1  11        0.05        6.70      3.72 o 
  -5   0  11        8.97       14.17      4.81 o 
  -4   0  11       10.15       23.46      6.11 o 
  -3   0  11        2.90        4.41      3.11 o 
  -2   0  11        2.87        7.33      4.23 o 
  -1   0  11       33.43       34.48      4.71 o 
   0   0  11        0.68       -5.17      2.59 o 
   1   0  11       55.84       66.48      6.68 o 
   2   0  11       17.30       20.50      3.84 o 
   3   0  11        4.09        6.65      2.58 o 
   4   0  11        2.01        1.29      1.99 o 
   5   0  11        3.98       -2.40      7.26 o 
   6   0  11        0.99       -6.06      3.07 o 
  -5   1  11        4.05        1.45      4.64 o 
  -4   1  11       20.63       30.89      8.43 o 
  -3   1  11       31.54       32.48      6.95 o 
  -2   1  11       20.21       40.25     21.32 o 
  -1   1  11       10.75        4.08      3.40 o 
   0   1  11        0.23        1.32      3.57 o 
   1   1  11        0.08        2.60      2.40 o 
   2   1  11        0.10       -0.68      2.03 o 
   3   1  11       35.70       34.38      3.22 o 
   4   1  11        4.61        2.21      2.88 o 
   5   1  11        0.56       -0.62      3.52 o 
   6   1  11        5.41        1.46      2.75 o 
  -5   2  11        0.30       -6.21      4.08 o 
  -4   2  11       21.63       14.54      6.22 o 
  -3   2  11       91.05      100.65     22.07 o 
  -2   2  11       26.19       35.62      7.94 o 
  -1   2  11        5.42        4.06      3.95 o 
   0   2  11       16.83        9.77      3.96 o 
   1   2  11        9.69       12.66      3.67 o 
   2   2  11       57.78       60.52      6.71 o 
   3   2  11       70.23       57.79      8.74 o 
   4   2  11        7.95        3.73      1.69 o 
   5   2  11        6.69        6.69      2.78 o 
   6   2  11       14.23        9.71      2.32 o 
   7   2  11        2.42        0.20      2.56 o 
  -4   3  11        5.46        1.43      2.83 o 
  -3   3  11        1.42        1.57      6.61 o 
  -2   3  11       18.38       22.47      6.39 o 
  -1   3  11        1.97        2.26      3.00 o 
   0   3  11       54.81       53.32      4.27 o 
   1   3  11        7.22       11.36      3.58 o 
   2   3  11        3.42        6.20      3.09 o 
   3   3  11        0.08        0.11      4.35 o 
   4   3  11        0.22       -1.09      2.51 o 
   5   3  11        1.09        1.48      2.39 o 
   6   3  11        2.04       -0.42      1.47 o 
   7   3  11        0.57        0.14      1.49 o 
  -4   4  11        0.58        9.82      4.26 o 
  -3   4  11       13.58        9.38      4.79 o 
  -2   4  11        0.03        2.76      4.31 o 
  -1   4  11        2.25        0.12     14.46 o 
   0   4  11        0.01       -5.09      2.63 o 
   1   4  11        7.69       14.20      4.15 o 
   2   4  11       19.71       28.15      5.31 o 
   3   4  11        0.30        1.13      3.19 o 
   4   4  11        0.52        0.24      3.56 o 
   5   4  11        4.87        2.13      3.23 o 
   6   4  11        4.56        3.55      1.91 o 
   7   4  11        0.49        5.58      3.54 o 
  -4   5  11        0.61        8.30      7.15 o 
  -3   5  11        0.01        2.36      4.41 o 
  -2   5  11       13.68        8.54      2.93 o 
  -1   5  11        0.76       -2.71      2.54 o 
   0   5  11        1.90        0.02      2.25 o 
   1   5  11        3.57        6.77      3.82 o 
   2   5  11        1.04        0.11      2.20 o 
   3   5  11       44.04       40.81      6.58 o 
   4   5  11        7.49        2.80      4.78 o 
   5   5  11        1.04        4.29      4.01 o 
   6   5  11        0.74       -1.67      2.38 o 
   7   5  11        0.09        1.59      3.69 o 
  -3   6  11        1.26       -1.94      3.26 o 
  -2   6  11       12.19       14.79      4.23 o 
  -1   6  11        1.28        3.15      3.30 o 
   0   6  11        6.50        6.35      3.37 o 
   1   6  11        0.39       -0.75      1.89 o 
   2   6  11       31.59       36.33      5.30 o 
   3   6  11      106.45      120.15     23.35 o 
   4   6  11       12.83       15.50      6.96 o 
   5   6  11        0.14        5.05      4.12 o 
   6   6  11        1.55        3.81      2.84 o 
   7   6  11        5.01        0.74      3.11 o 
  -3   7  11        0.00        7.05      5.64 o 
  -2   7  11       13.91        8.12      4.42 o 
  -1   7  11        7.07       12.14     12.06 o 
   0   7  11        3.20        0.18      3.14 o 
   1   7  11        0.07       -3.91      3.77 o 
   2   7  11       13.03       14.14      3.82 o 
   3   7  11        0.92        3.23      4.06 o 
   4   7  11        0.15       -3.18      3.14 o 
   5   7  11        0.09        2.12      4.55 o 
   6   7  11        1.16        1.54      6.28 o 
   7   7  11        4.11        0.30      6.05 o 
  -2   8  11        0.02       -0.95      3.93 o 
  -1   8  11        0.60        2.22      3.27 o 
   0   8  11        3.03        6.26      2.85 o 
   1   8  11       12.29       10.60      3.24 o 
   2   8  11        5.21        7.44      4.13 o 
   3   8  11        6.57       -3.03      3.91 o 
   4   8  11        0.47       -3.99      4.90 o 
   5   8  11        0.03       -1.51      4.06 o 
   6   8  11        0.76       -5.38      7.04 o 
   7   8  11        0.01        3.15      2.87 o 
  -1   9  11       15.21       27.78      8.28 o 
   0   9  11        0.20       -0.28      2.77 o 
   1   9  11        0.07       -3.08      2.79 o 
   2   9  11       10.51        3.19      4.02 o 
   3   9  11        0.24        6.78      4.53 o 
   4   9  11        0.63        5.79      5.54 o 
   5   9  11        1.55       -5.06      3.82 o 
   6   9  11        0.58       12.59      5.30 o 
   0  10  11        1.64        1.51      2.19 o 
   1  10  11        3.86        1.69      2.24 o 
   2  10  11        1.89        0.77      4.52 o 
   3  10  11        1.43        0.21      4.26 o 
   4  10  11        0.00        3.91      4.28 o 
   5  10  11        3.29        2.30      4.42 o 
   6  10  11        8.66       11.00      4.31 o 
   2  11  11        8.81       11.70      5.47 o 
   3  11  11        0.52       -5.22      4.67 o 
   4  11  11        0.03        3.05      3.88 o 
  -2  -5  12        5.04        3.74      3.60 o 
  -1  -5  12        2.34       -0.49      2.77 o 
   0  -5  12        0.68        5.48      3.97 o 
   1  -5  12        1.63        8.88      5.13 o 
  -3  -4  12        2.53        0.43      3.44 o 
  -2  -4  12        0.00       -0.73      3.93 o 
  -1  -4  12        0.27        0.82      3.97 o 
   0  -4  12        0.02       -0.58      4.52 o 
   1  -4  12        0.09       -1.89      2.37 o 
   2  -4  12        0.39        1.72      5.66 o 
   3  -4  12        0.29       -5.97      5.63 o 
  -3  -3  12        0.03       -0.76      4.47 o 
  -2  -3  12        6.76        0.58      3.45 o 
  -1  -3  12       12.47       16.14      4.68 o 
   0  -3  12        7.80        9.90      4.87 o 
   1  -3  12        0.41       -0.25      3.12 o 
   2  -3  12        1.84        8.80      3.87 o 
   3  -3  12        0.16       -8.50      4.25 o 
   4  -3  12        0.02       -1.11      6.81 o 
  -4  -2  12        3.10       15.08      4.68 o 
  -3  -2  12        5.66       13.36      5.83 o 
  -2  -2  12       21.19       18.66      7.51 o 
  -1  -2  12       15.90       13.92      5.41 o 
   0  -2  12        9.16        7.54      3.05 o 
   1  -2  12        0.27       -1.47      2.64 o 
   2  -2  12        0.01       -1.63      3.38 o 
   3  -2  12        1.02       -9.76      4.88 o 
   4  -2  12        0.60        5.76      5.56 o 
  -4  -1  12       11.67        7.28      7.00 o 
  -3  -1  12        3.53        7.26      4.16 o 
  -2  -1  12        0.01        2.60      3.20 o 
  -1  -1  12       11.21       12.48     11.12 o 
   0  -1  12       14.11       28.17      5.81 o 
   1  -1  12        0.82        1.33      7.51 o 
   2  -1  12        0.80       -1.85      3.54 o 
   3  -1  12       27.79       23.28      9.41 o 
   4  -1  12       11.85       28.86     10.91 o 
   5  -1  12        2.91        2.08      3.90 o 
  -4   0  12        5.33        6.01      4.17 o 
  -3   0  12       22.92       35.51      9.22 o 
  -2   0  12        0.00       -1.31      3.69 o 
  -1   0  12        6.86        5.71      2.89 o 
   0   0  12        0.58       -3.31      3.05 o 
   1   0  12        0.43        0.26      2.73 o 
   2   0  12       23.93       16.59      3.69 o 
   3   0  12       56.61       49.53      9.41 o 
   4   0  12        8.41        8.94      2.72 o 
   5   0  12        2.41        6.33      7.87 o 
  -4   1  12       34.69       52.33     17.74 o 
  -3   1  12       17.50       11.99      2.77 o 
  -2   1  12        2.01        7.27      7.46 o 
  -1   1  12        3.74        1.66      2.92 o 
   0   1  12       19.63       26.99      6.33 o 
   1   1  12        0.89        3.42      2.52 o 
   2   1  12        7.02       12.11      3.87 o 
   3   1  12       14.85       11.69      5.29 o 
   4   1  12        1.02       -1.17      3.22 o 
   5   1  12        0.25       -0.06      2.72 o 
   6   1  12        1.72       -0.15      4.15 o 
  -4   2  12       42.16       62.93     17.97 o 
  -3   2  12       48.15       58.17     17.90 o 
  -2   2  12        1.37        3.63      3.49 o 
  -1   2  12        0.50        2.91      2.88 o 
   0   2  12       12.81        6.38      9.09 o 
   1   2  12        0.17        6.49      3.82 o 
   2   2  12        2.11        0.10      2.60 o 
   3   2  12        0.10       -3.24      2.47 o 
   4   2  12        1.85        3.12      2.83 o 
   5   2  12        0.20        0.01      1.92 o 
   6   2  12        0.01       -2.73      2.51 o 
  -4   3  12        3.10        0.70      4.00 o 
  -3   3  12        0.19       -0.49      2.66 o 
  -2   3  12        0.01        0.72      2.40 o 
  -1   3  12       11.23        6.63      3.78 o 
   0   3  12        0.32       -0.73      2.00 o 
   1   3  12        2.41        2.69      3.09 o 
   2   3  12       12.86       10.17      3.18 o 
   3   3  12        2.97        2.21      2.00 o 
   4   3  12        4.75        4.11      3.54 o 
   5   3  12        1.47        7.55      3.08 o 
   6   3  12        0.06       -1.78      1.25 o 
  -3   4  12        4.30        7.45      6.00 o 
  -2   4  12        0.15       -5.62      3.10 o 
  -1   4  12       32.31       27.45      6.31 o 
   0   4  12        0.92        2.24      4.88 o 
   1   4  12        1.84       10.12      3.74 o 
   2   4  12       11.57       17.14      5.53 o 
   3   4  12        2.06        6.69      3.57 o 
   4   4  12        0.00       -0.27      1.96 o 
   5   4  12        4.03       -0.56      2.09 o 
   6   4  12        0.03       -2.16      2.53 o 
  -3   5  12        1.09        0.03      5.53 o 
  -2   5  12        3.22        3.95      6.36 o 
  -1   5  12        0.47        0.23      3.21 o 
   0   5  12        9.24       18.10      4.47 o 
   1   5  12        0.09       -1.78      2.77 o 
   2   5  12        0.07        0.81      3.30 o 
   3   5  12        5.71        5.13      2.84 o 
   4   5  12       10.75        9.20      4.02 o 
   5   5  12        2.04       -0.79      3.45 o 
   6   5  12        0.08       -2.65      2.67 o 
  -2   6  12        0.59        1.89      3.86 o 
  -1   6  12        7.57       11.98      4.68 o 
   0   6  12        7.59        3.36      4.12 o 
   1   6  12        2.59        4.41      4.11 o 
   2   6  12        0.45       -1.60      1.67 o 
   3   6  12        7.15        5.61      4.25 o 
   4   6  12        4.12        7.91      2.60 o 
   5   6  12        3.68        5.45      4.75 o 
   6   6  12        2.37       -1.28      4.09 o 
  -2   7  12        2.40        8.45      7.59 o 
  -1   7  12        8.41        4.92      7.09 o 
   0   7  12        0.22        3.21      3.59 o 
   1   7  12        0.02       -0.01      2.01 o 
   2   7  12        3.56        5.35      2.24 o 
   3   7  12        3.09        1.09      3.55 o 
   4   7  12        0.26       -3.09      3.61 o 
   5   7  12        6.34        5.04     10.19 o 
   6   7  12        0.23       -2.24      3.91 o 
  -1   8  12        1.47        7.70      3.46 o 
   0   8  12        4.95        5.40      3.09 o 
   1   8  12       10.16       12.43      4.29 o 
   2   8  12        8.54        4.83      4.69 o 
   3   8  12        5.47       13.76      7.75 o 
   4   8  12        0.17        6.48      6.62 o 
   5   8  12        0.04        3.79      4.20 o 
   6   8  12        0.03       -0.73      5.45 o 
   0   9  12        0.09        0.08      2.29 o 
   1   9  12        0.82       -0.87      5.63 o 
   2   9  12       34.26       17.32     16.87 o 
   3   9  12       32.15       25.53     16.36 o 
   4   9  12        0.40       -1.56      4.37 o 
   5   9  12        0.43       -4.02      5.05 o 
   1  10  12        4.38        8.40      7.56 o 
   2  10  12       22.51       31.41     10.24 o 
   3  10  12        0.45        1.37      7.68 o 
   4  10  12        0.02       -7.00      6.37 o 
   0  -4  13        0.01       -6.58      3.41 o 
  -2  -3  13        0.41       -3.42      4.21 o 
  -1  -3  13        0.84        0.32      4.34 o 
   0  -3  13        0.78       -5.39      2.69 o 
   1  -3  13        0.75       -5.10      2.55 o 
   2  -3  13        0.92       -1.56      7.23 o 
  -2  -2  13        3.01       -1.57      3.85 o 
  -1  -2  13        0.08       -3.57      4.18 o 
   0  -2  13        3.26        3.69      3.00 o 
   1  -2  13        0.30       -7.03      4.21 o 
   2  -2  13        0.99        2.50      4.22 o 
   3  -2  13        0.72       -1.31      5.41 o 
  -3  -1  13        7.48       15.12      6.60 o 
  -2  -1  13        4.50        4.91      3.70 o 
  -1  -1  13        9.84       16.70      5.88 o 
   0  -1  13        5.43        9.55      4.21 o 
   1  -1  13        1.24        0.44      2.59 o 
   2  -1  13       10.67       12.49      3.96 o 
   3  -1  13        9.97        3.36      4.68 o 
   4  -1  13        0.33        4.10      6.82 o 
  -3   0  13        7.01       15.39      6.11 o 
  -2   0  13        0.06       -1.19      3.63 o 
  -1   0  13        0.23        3.04      2.60 o 
   0   0  13        0.08       -4.42      3.48 o 
   1   0  13        6.36        4.51      5.03 o 
   2   0  13       39.52       41.36     12.17 o 
   3   0  13       19.15       17.06      4.90 o 
   4   0  13        2.07       -1.39      7.84 o 
  -3   1  13       36.42       26.25     11.99 o 
  -2   1  13        0.99        2.15      3.87 o 
  -1   1  13        5.44       10.47      7.06 o 
   0   1  13        0.01       -1.39      3.48 o 
   1   1  13        3.47        5.79      4.17 o 
   2   1  13        4.52        9.23      3.84 o 
   3   1  13        1.40        2.48      2.36 o 
   4   1  13        1.57        0.27      3.01 o 
   5   1  13        4.37        3.25      3.34 o 
  -3   2  13        2.67        0.97      4.57 o 
  -2   2  13        0.14       -4.48      3.39 o 
  -1   2  13        0.00        1.02      3.08 o 
   0   2  13        0.51        1.85      7.28 o 
   1   2  13        0.40        0.30      3.54 o 
   2   2  13        9.78        6.38      4.09 o 
   3   2  13       15.37       20.77      5.06 o 
   4   2  13        0.03       -1.84      2.72 o 
   5   2  13        2.40       -1.78      4.08 o 
  -3   3  13        3.05       -1.00      4.07 o 
  -2   3  13        0.06       -0.49      5.46 o 
  -1   3  13        4.03       -0.98      7.04 o 
   0   3  13        9.95       10.42      4.97 o 
   1   3  13       19.34       24.58      4.83 o 
   2   3  13       15.03       16.19      4.85 o 
   3   3  13       18.51       23.37      5.46 o 
   4   3  13        2.36        2.26      3.03 o 
   5   3  13        0.32        0.90      2.05 o 
  -2   4  13        0.02       -6.07      3.43 o 
  -1   4  13        7.93        7.30      3.48 o 
   0   4  13        8.41       14.84      3.93 o 
   1   4  13       10.34       11.85      4.09 o 
   2   4  13        2.34        4.42      2.49 o 
   3   4  13        2.43        4.37      2.78 o 
   4   4  13        0.44        0.52      4.49 o 
   5   4  13        1.79        1.65      4.58 o 
  -2   5  13        0.19        2.92      8.89 o 
  -1   5  13        1.31       -2.82      3.75 o 
   0   5  13        1.09        3.06      3.48 o 
   1   5  13        0.00        2.03      2.53 o 
   2   5  13        0.87        1.51      5.15 o 
   3   5  13        0.44       -1.66      2.61 o 
   4   5  13        0.16        1.60      3.54 o 
   5   5  13        6.70        4.03      3.01 o 
  -1   6  13        0.31       -3.37      7.56 o 
   0   6  13        0.60       -3.77      2.28 o 
   1   6  13        0.64        1.79      2.33 o 
   2   6  13        0.48        2.98      7.21 o 
   3   6  13        4.09        1.98      4.43 o 
   4   6  13        0.65       -5.35      3.84 o 
   5   6  13        0.75        0.19      3.78 o 
  -1   7  13        8.01       11.46      3.70 o 
   0   7  13        7.28        2.79      3.02 o 
   1   7  13        2.82        2.30      4.90 o 
   2   7  13        5.43        7.41      4.26 o 
   3   7  13        2.54       -5.16      5.85 o 
   4   7  13        0.00       -4.21      4.74 o 
   5   7  13        1.72        2.99      2.96 o 
   0   8  13        0.90       -3.83      5.22 o 
   1   8  13        0.66        4.27      4.37 o 
   2   8  13       13.00       11.45      7.05 o 
   3   8  13        1.35        4.52      3.80 o 
   4   8  13        0.24       -1.23      4.44 o 
   5   8  13        0.34        0.70      3.95 o 
   2   9  13        3.87        0.03      8.16 o 
   3   9  13        0.16        4.23      4.27 o 
  -1  -1  14        0.17        5.89      3.43 o 
   0  -1  14        0.03       -0.50      3.33 o 
   1  -1  14        0.27       -0.06      6.15 o 
   2  -1  14        0.13        4.96      3.64 o 
  -1   0  14        1.72        1.40      4.04 o 
   0   0  14        1.04        3.58      3.68 o 
   1   0  14        0.04       -3.46      3.30 o 
   2   0  14        1.04       -2.17      3.65 o 
   3   0  14        1.85        3.40      6.09 o 
  -1   1  14        0.01        1.33      3.56 o 
   0   1  14        4.38        1.53      3.80 o 
   1   1  14        0.03       -3.38      4.51 o 
   2   1  14        0.00       -2.19      2.48 o 
   3   1  14        0.06       -0.08      2.39 o 
  -1   2  14        0.39        1.34      3.85 o 
   0   2  14        0.98        5.77      4.02 o 
   1   2  14        0.12        1.91      5.98 o 
   2   2  14        0.10        0.28      3.69 o 
   3   2  14        5.41        1.40      2.99 o 
   4   2  14        3.22       -2.02      4.44 o 
  -1   3  14        0.26        4.66      3.59 o 
   0   3  14        1.61       -1.63      4.54 o 
   1   3  14        4.66        4.49      6.83 o 
   2   3  14        0.12       -5.52      3.26 o 
   3   3  14        0.15       -6.46      6.84 o 
   4   3  14        0.01        1.03      1.87 o 
  -1   4  14        0.23        1.53      3.27 o 
   0   4  14       21.48       12.49      6.92 o 
   1   4  14       11.08        9.12      3.84 o 
   2   4  14       10.62       16.78      4.47 o 
   3   4  14        2.21        4.21      2.56 o 
   4   4  14        0.94       -5.87      3.89 o 
   0   5  14        0.66        4.06      4.40 o 
   1   5  14        0.45        1.81      4.26 o 
   2   5  14        1.35       -3.62      3.57 o 
   3   5  14        2.94        3.54      5.83 o 
   4   5  14        0.92        0.06      6.65 o 
   0   6  14        0.08       -0.60      3.73 o 
   1   6  14        0.10       -0.44      3.60 o 
   2   6  14        0.00        2.36      4.92 o 
   3   6  14        3.78       -0.67      7.19 o 
   4   6  14        5.83        1.00      6.27 o 
   2   7  14        0.47        7.52      6.14 o 
   3   7  14        1.29       -1.13      6.19 o 
                                                 
